# Supplementary material for: 3-(1-Adamant­yl)-1-{[4-(2-meth­oxy­phen­yl)piperazin-1-yl]meth­yl}-4-methyl-1H-1,2,4-triazole-5(4H)-thione
Source: Acta Crystallogr Sect E Struct Rep Online. 2010 Jun 23;66(Pt 7):o1756. doi: 10.1107/S1600536810022695 (PMC3006920; doi:10.1107/S1600536810022695)
Supplement: Supplementary file 1 [file e-66-o1756-sup1.cif]

##############################################################################
###                                                                        ###
###        Electronic paper (Acta Crystallographica Section E)             ###
###                                                                        ###
##############################################################################
#                                                                            #
# This CIF contains the data in a paper accepted for publication in Acta     #
# Crystallographica Section E. It conforms to the requirements of Notes      #
# for Authors for Section E, and has been peer reviewed under the auspices   #
# of the IUCr Commission on Journals.                                        #
#                                                                            #
# Full details of the Crystallographic Information File format               #
# are given in the paper "The Crystallographic Information File (CIF):       #
# a New Standard Archive File for Crystallography" by S. R. Hall, F. H.      #
# Allen and I. D. Brown [Acta Cryst. (1991), A47, 655-685].                  #
#                                                                            #
# The current version of the core CIF dictionary is obtainable from          #
# ftp://ftp.iucr.org/pub/cif_core.dic. The current version number is 2.4.    #
#                                                                            #
# Software is freely available for graphical display of the structure(s) in  #
# this CIF.  For information consult the CIF home page http://www.iucr.org/  #
# cif/home.html                                                              #
#                                                                            #
# This file may be used for bona fide research purposes within the           #
# scientific community so long as proper attribution is given to the journal # 
# article from which it was obtained.                                        #
#                                                                            #
##############################################################################
                                             
data_global
_journal_date_recd_electronic     2010-05-24
_journal_date_accepted     2010-06-13
_journal_name_full     'Acta Crystallographica, Section E'
_journal_year     2010
_journal_volume     66
_journal_issue      7
_journal_page_first     o1756
_journal_page_last     o1756
_journal_paper_category     QO
_journal_coeditor_code     KP2263
_publ_contact_author_name     'Ali A. El-Emam'
_publ_contact_author_address
;
Department of Pharmaceutical Chemistry,
College of Pharmacy, King Saud University,
Riyadh 11451, Saudi Arabia
;
_publ_contact_author_email     'elemam5@hotmail.com'
_publ_contact_author_fax     '+966-1-4676220'
_publ_contact_author_phone     '+966-1-4677350'
_publ_section_title
;\
3-(1-Adamantyl)-1-{[4-(2-methoxyphenyl)piperazin-1-yl]methyl}-4-methyl-\
1<i>H</i>-1,2,4-triazole-5(4<i>H</i>)-thione
;
loop_
    _publ_author_name
    _publ_author_footnote
    _publ_author_address
    'Al-Tamimi, Abdul-Malek S.' .
;
Department of Pharmaceutical Chemistry,
College of Pharmacy, King Saud University,
Riyadh 11451, Saudi Arabia
;
    'Bari, Ahmed' .
;
Department of Pharmaceutical Chemistry,
College of Pharmacy, King Saud University,
Riyadh 11451, Saudi Arabia
;
    'Al-Omar, Mohamed A.' .
;
Department of Pharmaceutical Chemistry,
College of Pharmacy, King Saud University,
Riyadh 11451, Saudi Arabia
;
    'Alrashood, Khalid A.' .
;
Department of Pharmaceutical Chemistry,
College of Pharmacy, King Saud University,
Riyadh 11451, Saudi Arabia
;
    'El-Emam, Ali A.' .
;
Department of Pharmaceutical Chemistry,
College of Pharmacy, King Saud University,
Riyadh 11451, Saudi Arabia
;
data_I
_chemical_name_systematic
;
3-(1-Adamantyl)-1-{[4-(2-methoxyphenyl)piperazin-1-yl]methyl}-4-methyl-
1<i>H</i>-1,2,4-triazole-5(4<i>H</i>)-thione
;
_chemical_name_common     ?
_chemical_formula_moiety     'C25 H35 N5 O S'
_chemical_formula_sum     'C25 H35 N5 O S'
_chemical_formula_iupac     'C25 H35 N5 O S'
_chemical_formula_weight     453.64
_chemical_melting_point     368
_symmetry_cell_setting     monoclinic
_symmetry_space_group_name_H-M     'P 21/n'
loop_
    _symmetry_equiv_pos_as_xyz
    'x, y, z'
    '-x+1/2, y+1/2, -z+1/2'
    '-x, -y, -z'
    'x-1/2, -y-1/2, z-1/2'
_cell_length_a     11.0203(2)
_cell_length_b     12.1148(2)
_cell_length_c     18.7624(4)
_cell_angle_alpha     90.00
_cell_angle_beta     103.4730(10)
_cell_angle_gamma     90.00
_cell_volume     2436.01(8)
_cell_formula_units_Z     4
_cell_measurement_reflns_used     3554
_cell_measurement_theta_min     2.23
_cell_measurement_theta_max     23.08
_cell_measurement_temperature     220(2)
_exptl_crystal_description     irregular
_exptl_crystal_colour     colourless
_exptl_crystal_size_max     0.49
_exptl_crystal_size_mid     0.45
_exptl_crystal_size_min     0.30
_exptl_crystal_density_diffrn     1.237
_exptl_crystal_density_meas     ?
_exptl_crystal_density_method     'not measured'
_exptl_crystal_F_000     976
_exptl_absorpt_coefficient_mu     0.160
_exptl_absorpt_correction_type     multi-scan
_exptl_absorpt_process_details     '(SADABS; Bruker, 2000)'
_exptl_absorpt_correction_T_min     0.6572
_exptl_absorpt_correction_T_max     0.7456
_exptl_special_details
;
;
_diffrn_ambient_temperature     220(2)
_diffrn_radiation_type     MoK\a
_diffrn_radiation_wavelength     0.71073
_diffrn_radiation_monochromator     graphite
_diffrn_measurement_device_type     'Bruker APEXII CCD'
_diffrn_measurement_method     '\f and \w scans'
_diffrn_detector_area_resol_mean     ?
_diffrn_reflns_number     24895
_diffrn_reflns_av_R_equivalents     0.0512
_diffrn_reflns_av_sigmaI/netI     0.0456
_diffrn_reflns_theta_min     1.97
_diffrn_reflns_theta_max     27.75
_diffrn_reflns_theta_full     27.75
_diffrn_measured_fraction_theta_max     0.99
_diffrn_measured_fraction_theta_full     0.99
_diffrn_reflns_limit_h_min     -14
_diffrn_reflns_limit_h_max     12
_diffrn_reflns_limit_k_min     -15
_diffrn_reflns_limit_k_max     15
_diffrn_reflns_limit_l_min     -23
_diffrn_reflns_limit_l_max     24
_refine_special_details
;
Refinement of <i>F</i>^2^ against ALL reflections. The weighted <i>R</i>-factor
<i>wR</i> and goodness of fit <i>S</i> are based on <i>F</i>^2^, conventional
<i>R</i>-factors <i>R</i> are based on <i>F</i>, with <i>F</i> set to zero for
negative <i>F</i>^2^. The threshold expression of <i>F</i>^2^ >
\s(<i>F</i>^2^) is used only for calculating <i>R</i>-factors(gt) <i>etc</i>.
and is not relevant to the choice of reflections for refinement.
<i>R</i>-factors based on <i>F</i>^2^ are statistically about twice as large
as those based on <i>F</i>, and <i>R</i>- factors based on ALL data will be
even larger.
;
_reflns_number_total     5620
_reflns_number_gt     3796
_reflns_threshold_expression     I>2\s(I)
_refine_ls_structure_factor_coef     Fsqd
_refine_ls_matrix_type     full
_refine_ls_R_factor_all     0.0731
_refine_ls_R_factor_gt     0.0444
_refine_ls_wR_factor_gt     0.0976
_refine_ls_wR_factor_ref     0.1098
_refine_ls_goodness_of_fit_ref     1.027
_refine_ls_restrained_S_all     1.027
_refine_ls_number_reflns     5620
_refine_ls_number_parameters     291
_refine_ls_number_restraints     0
_refine_ls_hydrogen_treatment     constr
_refine_ls_weighting_scheme     calc
_refine_ls_weighting_details
         'calc w=1/[\s^2^(Fo^2^)+(0.0401P)^2^+0.5413P] where P=(Fo^2^+2Fc^2^)/3'
_atom_sites_solution_hydrogens     geom
_atom_sites_solution_primary     direct
_atom_sites_solution_secondary     difmap
_refine_ls_shift/su_max     0.005
_refine_ls_shift/su_mean     0.000
_refine_diff_density_max     0.236
_refine_diff_density_min     -0.279
_refine_ls_extinction_method     none
_refine_ls_extinction_coef     ?
loop_
    _atom_type_symbol
    _atom_type_description
    _atom_type_scat_dispersion_real
    _atom_type_scat_dispersion_imag
    _atom_type_scat_source
    C C 0.0033 0.0016 'International Tables Vol C Tables 4.2.6.8 and 6.1.1.4'
    H H 0.0000 0.0000 'International Tables Vol C Tables 4.2.6.8 and 6.1.1.4'
    N N 0.0061 0.0033 'International Tables Vol C Tables 4.2.6.8 and 6.1.1.4'
    O O 0.0106 0.0060 'International Tables Vol C Tables 4.2.6.8 and 6.1.1.4'
    S S 0.1246 0.1234 'International Tables Vol C Tables 4.2.6.8 and 6.1.1.4'
_computing_data_collection     'APEX2 (Bruker, 2004)'
_computing_cell_refinement     'SAINT-Plus (Bruker, 2004)'
_computing_data_reduction     'SAINT-Plus (Bruker, 2004)'
_computing_structure_solution     'SHELXS97 (Sheldrick, 2008)'
_computing_structure_refinement     'SHELXL97 (Sheldrick, 2008)'
_computing_molecular_graphics     'SHELXTL (Sheldrick, 2008)'
_computing_publication_material     'SHELXTL (Sheldrick, 2008)'
loop_
    _atom_site_type_symbol
    _atom_site_label
    _atom_site_fract_x
    _atom_site_fract_y
    _atom_site_fract_z
    _atom_site_U_iso_or_equiv
    _atom_site_adp_type
    _atom_site_calc_flag
    _atom_site_refinement_flags
    _atom_site_occupancy
    _atom_site_disorder_assembly
    _atom_site_disorder_group
    S S1 0.85940(5) 0.86853(4) 0.53498(3) 0.05000(16) Uani d . 1 . .
    N N1 0.62964(13) 0.78915(11) 0.47013(7) 0.0332(3) Uani d . 1 . .
    N N2 0.66463(13) 0.94832(11) 0.42976(7) 0.0339(3) Uani d . 1 . .
    N N3 0.52327(12) 0.81656(11) 0.41781(7) 0.0324(3) Uani d . 1 . .
    N N4 0.66353(13) 0.58757(11) 0.48190(7) 0.0332(3) Uani d . 1 . .
    N N5 0.72913(12) 0.44922(11) 0.37340(7) 0.0308(3) Uani d . 1 . .
    O O1 0.59370(11) 0.40994(10) 0.23430(6) 0.0389(3) Uani d . 1 . .
    C C1 0.71784(16) 0.86777(14) 0.47860(9) 0.0338(4) Uani d . 1 . .
    C C2 0.54684(15) 0.91303(13) 0.39379(9) 0.0300(4) Uani d . 1 . .
    C C3 0.45836(15) 0.97132(13) 0.33195(9) 0.0295(4) Uani d . 1 . .
    C C4 0.34127(17) 0.89905(14) 0.30667(11) 0.0440(5) Uani d . 1 . .
    H H4A 0.3653 0.8264 0.2915 0.053 Uiso calc R 1 . .
    H H4B 0.3007 0.8884 0.3474 0.053 Uiso calc R 1 . .
    C C5 0.24998(18) 0.95439(15) 0.24238(11) 0.0478(5) Uani d . 1 . .
    H H5 0.1755 0.9069 0.2263 0.057 Uiso calc R 1 . .
    C C6 0.3130(2) 0.96989(18) 0.17898(11) 0.0579(6) Uani d . 1 . .
    H H6A 0.2547 1.0041 0.1374 0.069 Uiso calc R 1 . .
    H H6B 0.3383 0.8981 0.1632 0.069 Uiso calc R 1 . .
    C C7 0.21012(17) 1.06595(15) 0.26620(11) 0.0445(5) Uani d . 1 . .
    H H7A 0.1518 1.1014 0.2251 0.053 Uiso calc R 1 . .
    H H7B 0.1677 1.0562 0.3062 0.053 Uiso calc R 1 . .
    C C8 0.32449(17) 1.13792(14) 0.29152(10) 0.0393(4) Uani d . 1 . .
    H H8 0.2987 1.2104 0.3073 0.047 Uiso calc R 1 . .
    C C9 0.38859(18) 1.15499(16) 0.22891(11) 0.0492(5) Uani d . 1 . .
    H H9A 0.4624 1.2017 0.2452 0.059 Uiso calc R 1 . .
    H H9B 0.3316 1.1921 0.1880 0.059 Uiso calc R 1 . .
    C C10 0.42699(19) 1.04324(18) 0.20391(10) 0.0510(5) Uani d . 1 . .
    H H10 0.4674 1.0544 0.1625 0.061 Uiso calc R 1 . .
    C C11 0.51956(17) 0.98754(16) 0.26713(9) 0.0410(4) Uani d . 1 . .
    H H11A 0.5943 1.0335 0.2823 0.049 Uiso calc R 1 . .
    H H11B 0.5447 0.9159 0.2511 0.049 Uiso calc R 1 . .
    C C12 0.41605(16) 1.08353(14) 0.35596(9) 0.0369(4) Uani d . 1 . .
    H H12A 0.3756 1.0730 0.3968 0.044 Uiso calc R 1 . .
    H H12B 0.4887 1.1315 0.3728 0.044 Uiso calc R 1 . .
    C C13 0.63210(17) 0.68799(14) 0.51391(9) 0.0364(4) Uani d . 1 . .
    H H13A 0.6922 0.6988 0.5609 0.044 Uiso calc R 1 . .
    H H13B 0.5497 0.6786 0.5244 0.044 Uiso calc R 1 . .
    C C14 0.78816(15) 0.59036(14) 0.46694(9) 0.0350(4) Uani d . 1 . .
    H H14A 0.8497 0.6098 0.5119 0.042 Uiso calc R 1 . .
    H H14B 0.7906 0.6473 0.4302 0.042 Uiso calc R 1 . .
    C C15 0.82185(16) 0.48005(14) 0.43932(9) 0.0355(4) Uani d . 1 . .
    H H15A 0.9044 0.4845 0.4283 0.043 Uiso calc R 1 . .
    H H15B 0.8251 0.4237 0.4772 0.043 Uiso calc R 1 . .
    C C16 0.60608(15) 0.44145(14) 0.39088(9) 0.0349(4) Uani d . 1 . .
    H H16A 0.6086 0.3857 0.4290 0.042 Uiso calc R 1 . .
    H H16B 0.5436 0.4186 0.3472 0.042 Uiso calc R 1 . .
    C C17 0.56982(15) 0.55202(14) 0.41724(9) 0.0345(4) Uani d . 1 . .
    H H17A 0.5631 0.6070 0.3782 0.041 Uiso calc R 1 . .
    H H17B 0.4883 0.5460 0.4295 0.041 Uiso calc R 1 . .
    C C18 0.76033(15) 0.35869(13) 0.33294(9) 0.0299(4) Uani d . 1 . .
    C C19 0.86273(16) 0.29100(14) 0.35965(10) 0.0367(4) Uani d . 1 . .
    H H19 0.9121 0.3034 0.4070 0.044 Uiso calc R 1 . .
    C C20 0.89376(18) 0.20552(15) 0.31792(11) 0.0431(4) Uani d . 1 . .
    H H20 0.9647 0.1621 0.3367 0.052 Uiso calc R 1 . .
    C C21 0.82146(18) 0.18439(15) 0.24975(10) 0.0438(5) Uani d . 1 . .
    H H21 0.8403 0.1244 0.2224 0.053 Uiso calc R 1 . .
    C C22 0.72050(17) 0.25144(14) 0.22101(10) 0.0387(4) Uani d . 1 . .
    H H22 0.6718 0.2377 0.1736 0.046 Uiso calc R 1 . .
    C C23 0.69049(15) 0.33847(13) 0.26127(9) 0.0315(4) Uani d . 1 . .
    C C24 0.53309(18) 0.39994(16) 0.15850(9) 0.0433(5) Uani d . 1 . .
    H H24A 0.5949 0.4026 0.1292 0.065 Uiso calc R 1 . .
    H H24B 0.4744 0.4602 0.1445 0.065 Uiso calc R 1 . .
    H H24C 0.4888 0.3302 0.1503 0.065 Uiso calc R 1 . .
    C C25 0.72686(18) 1.05429(15) 0.42605(12) 0.0517(5) Uani d . 1 . .
    H H25A 0.6880 1.1107 0.4500 0.077 Uiso calc R 1 . .
    H H25B 0.7194 1.0744 0.3752 0.077 Uiso calc R 1 . .
    H H25C 0.8144 1.0480 0.4506 0.077 Uiso calc R 1 . .
loop_
    _atom_site_aniso_label
    _atom_site_aniso_U_11
    _atom_site_aniso_U_22
    _atom_site_aniso_U_33
    _atom_site_aniso_U_12
    _atom_site_aniso_U_13
    _atom_site_aniso_U_23
    S1 0.0391(3) 0.0588(3) 0.0435(3) 0.0019(2) -0.0079(2) -0.0074(2)
    N1 0.0324(8) 0.0346(8) 0.0308(7) 0.0048(6) 0.0038(6) 0.0019(6)
    N2 0.0307(8) 0.0320(7) 0.0367(8) -0.0009(6) 0.0034(6) -0.0031(6)
    N3 0.0290(8) 0.0325(8) 0.0341(8) 0.0021(6) 0.0042(6) 0.0016(6)
    N4 0.0351(8) 0.0360(8) 0.0285(7) 0.0052(6) 0.0077(6) 0.0022(6)
    N5 0.0266(7) 0.0322(7) 0.0329(7) 0.0009(6) 0.0056(6) -0.0018(6)
    O1 0.0372(7) 0.0397(7) 0.0358(7) 0.0074(5) 0.0005(5) -0.0026(5)
    C1 0.0338(9) 0.0376(9) 0.0297(9) 0.0024(8) 0.0068(7) -0.0052(7)
    C2 0.0282(9) 0.0280(8) 0.0334(9) -0.0008(7) 0.0062(7) -0.0036(7)
    C3 0.0285(9) 0.0252(8) 0.0332(9) 0.0012(7) 0.0042(7) -0.0012(6)
    C4 0.0360(10) 0.0292(9) 0.0589(12) -0.0035(8) -0.0049(9) 0.0027(8)
    C5 0.0369(10) 0.0348(10) 0.0601(13) -0.0035(8) -0.0121(9) 0.0012(9)
    C6 0.0633(14) 0.0568(13) 0.0414(11) 0.0224(11) -0.0125(10) -0.0106(10)
    C7 0.0310(10) 0.0440(11) 0.0561(12) 0.0064(8) 0.0054(8) 0.0091(9)
    C8 0.0411(10) 0.0250(9) 0.0502(11) 0.0090(7) 0.0075(8) 0.0002(8)
    C9 0.0431(11) 0.0433(11) 0.0582(13) 0.0015(9) 0.0059(9) 0.0194(9)
    C10 0.0482(12) 0.0716(14) 0.0349(10) 0.0174(10) 0.0129(9) 0.0109(9)
    C11 0.0378(10) 0.0494(11) 0.0370(10) 0.0110(9) 0.0109(8) -0.0007(8)
    C12 0.0369(10) 0.0331(9) 0.0404(10) 0.0040(8) 0.0086(8) -0.0062(7)
    C13 0.0432(10) 0.0400(10) 0.0273(8) 0.0064(8) 0.0108(7) 0.0046(7)
    C14 0.0313(9) 0.0407(10) 0.0309(9) 0.0010(8) 0.0028(7) -0.0005(7)
    C15 0.0282(9) 0.0408(10) 0.0348(9) 0.0037(7) 0.0020(7) 0.0003(7)
    C16 0.0294(9) 0.0387(10) 0.0376(9) -0.0021(7) 0.0100(7) 0.0007(8)
    C17 0.0291(9) 0.0409(10) 0.0334(9) 0.0029(7) 0.0074(7) 0.0028(7)
    C18 0.0283(9) 0.0278(8) 0.0351(9) -0.0012(7) 0.0103(7) 0.0024(7)
    C19 0.0369(10) 0.0350(9) 0.0371(9) 0.0036(8) 0.0066(8) 0.0032(7)
    C20 0.0418(11) 0.0361(10) 0.0510(11) 0.0136(8) 0.0098(9) 0.0046(8)
    C21 0.0515(12) 0.0342(10) 0.0483(11) 0.0071(9) 0.0172(9) -0.0046(8)
    C22 0.0406(10) 0.0367(10) 0.0386(10) -0.0005(8) 0.0089(8) -0.0054(8)
    C23 0.0277(9) 0.0296(9) 0.0377(9) 0.0000(7) 0.0088(7) 0.0019(7)
    C24 0.0473(11) 0.0431(11) 0.0362(10) 0.0027(9) 0.0032(8) 0.0049(8)
    C25 0.0412(11) 0.0404(11) 0.0662(14) -0.0129(9) -0.0020(10) 0.0013(10)
_geom_special_details
;
All e.s.d.'s (except the e.s.d. in the dihedral angle between two l.s. planes)
are estimated using the full covariance matrix. The cell e.s.d.'s are taken
into account individually in the estimation of e.s.d.'s in distances, angles
and torsion angles; correlations between e.s.d.'s in cell parameters are only
used when they are defined by crystal symmetry. An approximate (isotropic)
treatment of cell e.s.d.'s is used for estimating e.s.d.'s involving l.s.
planes.
;
loop_
    _geom_bond_atom_site_label_1
    _geom_bond_atom_site_label_2
    _geom_bond_site_symmetry_2
    _geom_bond_distance
    _geom_bond_publ_flag
    S1 C1 . 1.6684(17) ?
    N1 C1 . 1.344(2) ?
    N1 N3 . 1.3827(18) ?
    N1 C13 . 1.472(2) ?
    N2 C1 . 1.373(2) ?
    N2 C2 . 1.384(2) ?
    N2 C25 . 1.465(2) ?
    N3 C2 . 1.300(2) ?
    N4 C13 . 1.434(2) ?
    N4 C14 . 1.465(2) ?
    N4 C17 . 1.463(2) ?
    N5 C18 . 1.421(2) ?
    N5 C15 . 1.458(2) ?
    N5 C16 . 1.471(2) ?
    O1 C23 . 1.3755(19) ?
    O1 C24 . 1.429(2) ?
    C2 C3 . 1.506(2) ?
    C3 C11 . 1.534(2) ?
    C3 C4 . 1.540(2) ?
    C3 C12 . 1.538(2) ?
    C4 C5 . 1.533(2) ?
    C4 H4A . 0.9800 ?
    C4 H4B . 0.9800 ?
    C5 C6 . 1.523(3) ?
    C5 C7 . 1.520(3) ?
    C5 H5 . 0.9900 ?
    C6 C10 . 1.520(3) ?
    C6 H6A . 0.9800 ?
    C6 H6B . 0.9800 ?
    C7 C8 . 1.515(3) ?
    C7 H7A . 0.9800 ?
    C7 H7B . 0.9800 ?
    C8 C9 . 1.519(3) ?
    C8 C12 . 1.532(2) ?
    C8 H8 . 0.9900 ?
    C9 C10 . 1.525(3) ?
    C9 H9A . 0.9800 ?
    C9 H9B . 0.9800 ?
    C10 C11 . 1.529(2) ?
    C10 H10 . 0.9900 ?
    C11 H11A . 0.9800 ?
    C11 H11B . 0.9800 ?
    C12 H12A . 0.9800 ?
    C12 H12B . 0.9800 ?
    C13 H13A . 0.9800 ?
    C13 H13B . 0.9800 ?
    C14 C15 . 1.511(2) ?
    C14 H14A . 0.9800 ?
    C14 H14B . 0.9800 ?
    C15 H15A . 0.9800 ?
    C15 H15B . 0.9800 ?
    C16 C17 . 1.514(2) ?
    C16 H16A . 0.9800 ?
    C16 H16B . 0.9800 ?
    C17 H17A . 0.9800 ?
    C17 H17B . 0.9800 ?
    C18 C19 . 1.390(2) ?
    C18 C23 . 1.406(2) ?
    C19 C20 . 1.388(2) ?
    C19 H19 . 0.9400 ?
    C20 C21 . 1.364(3) ?
    C20 H20 . 0.9400 ?
    C21 C22 . 1.382(2) ?
    C21 H21 . 0.9400 ?
    C22 C23 . 1.381(2) ?
    C22 H22 . 0.9400 ?
    C24 H24A . 0.9700 ?
    C24 H24B . 0.9700 ?
    C24 H24C . 0.9700 ?
    C25 H25A . 0.9700 ?
    C25 H25B . 0.9700 ?
    C25 H25C . 0.9700 ?
loop_
    _geom_angle_atom_site_label_1
    _geom_angle_atom_site_label_2
    _geom_angle_atom_site_label_3
    _geom_angle_site_symmetry_1
    _geom_angle_site_symmetry_3
    _geom_angle
    _geom_angle_publ_flag
    C1 N1 N3 . . 112.58(13) ?
    C1 N1 C13 . . 127.26(14) ?
    N3 N1 C13 . . 119.89(14) ?
    C1 N2 C2 . . 108.19(13) ?
    C1 N2 C25 . . 121.52(14) ?
    C2 N2 C25 . . 130.09(14) ?
    C2 N3 N1 . . 104.90(13) ?
    C13 N4 C14 . . 112.91(14) ?
    C13 N4 C17 . . 113.84(13) ?
    C14 N4 C17 . . 111.10(13) ?
    C18 N5 C15 . . 116.23(13) ?
    C18 N5 C16 . . 114.85(13) ?
    C15 N5 C16 . . 109.13(13) ?
    C23 O1 C24 . . 117.10(13) ?
    N1 C1 N2 . . 103.90(14) ?
    N1 C1 S1 . . 128.52(13) ?
    N2 C1 S1 . . 127.59(13) ?
    N3 C2 N2 . . 110.43(14) ?
    N3 C2 C3 . . 122.86(14) ?
    N2 C2 C3 . . 126.59(14) ?
    C2 C3 C11 . . 110.21(13) ?
    C2 C3 C4 . . 108.44(13) ?
    C11 C3 C4 . . 108.67(15) ?
    C2 C3 C12 . . 112.01(13) ?
    C11 C3 C12 . . 109.77(14) ?
    C4 C3 C12 . . 107.65(14) ?
    C5 C4 C3 . . 110.05(14) ?
    C5 C4 H4A . . 109.7 ?
    C3 C4 H4A . . 109.7 ?
    C5 C4 H4B . . 109.7 ?
    C3 C4 H4B . . 109.7 ?
    H4A C4 H4B . . 108.2 ?
    C6 C5 C7 . . 109.61(16) ?
    C6 C5 C4 . . 109.47(17) ?
    C7 C5 C4 . . 109.82(16) ?
    C6 C5 H5 . . 109.3 ?
    C7 C5 H5 . . 109.3 ?
    C4 C5 H5 . . 109.3 ?
    C5 C6 C10 . . 109.05(16) ?
    C5 C6 H6A . . 109.9 ?
    C10 C6 H6A . . 109.9 ?
    C5 C6 H6B . . 109.9 ?
    C10 C6 H6B . . 109.9 ?
    H6A C6 H6B . . 108.3 ?
    C8 C7 C5 . . 109.12(15) ?
    C8 C7 H7A . . 109.9 ?
    C5 C7 H7A . . 109.9 ?
    C8 C7 H7B . . 109.9 ?
    C5 C7 H7B . . 109.9 ?
    H7A C7 H7B . . 108.3 ?
    C7 C8 C9 . . 109.79(16) ?
    C7 C8 C12 . . 110.30(15) ?
    C9 C8 C12 . . 109.24(15) ?
    C7 C8 H8 . . 109.2 ?
    C9 C8 H8 . . 109.2 ?
    C12 C8 H8 . . 109.2 ?
    C8 C9 C10 . . 109.23(15) ?
    C8 C9 H9A . . 109.8 ?
    C10 C9 H9A . . 109.8 ?
    C8 C9 H9B . . 109.8 ?
    C10 C9 H9B . . 109.8 ?
    H9A C9 H9B . . 108.3 ?
    C6 C10 C9 . . 110.18(16) ?
    C6 C10 C11 . . 109.55(17) ?
    C9 C10 C11 . . 109.63(16) ?
    C6 C10 H10 . . 109.2 ?
    C9 C10 H10 . . 109.2 ?
    C11 C10 H10 . . 109.2 ?
    C10 C11 C3 . . 109.53(14) ?
    C10 C11 H11A . . 109.8 ?
    C3 C11 H11A . . 109.8 ?
    C10 C11 H11B . . 109.8 ?
    C3 C11 H11B . . 109.8 ?
    H11A C11 H11B . . 108.2 ?
    C8 C12 C3 . . 109.75(13) ?
    C8 C12 H12A . . 109.7 ?
    C3 C12 H12A . . 109.7 ?
    C8 C12 H12B . . 109.7 ?
    C3 C12 H12B . . 109.7 ?
    H12A C12 H12B . . 108.2 ?
    N4 C13 N1 . . 116.57(13) ?
    N4 C13 H13A . . 108.2 ?
    N1 C13 H13A . . 108.2 ?
    N4 C13 H13B . . 108.2 ?
    N1 C13 H13B . . 108.2 ?
    H13A C13 H13B . . 107.3 ?
    N4 C14 C15 . . 111.20(14) ?
    N4 C14 H14A . . 109.4 ?
    C15 C14 H14A . . 109.4 ?
    N4 C14 H14B . . 109.4 ?
    C15 C14 H14B . . 109.4 ?
    H14A C14 H14B . . 108.0 ?
    N5 C15 C14 . . 109.76(13) ?
    N5 C15 H15A . . 109.7 ?
    C14 C15 H15A . . 109.7 ?
    N5 C15 H15B . . 109.7 ?
    C14 C15 H15B . . 109.7 ?
    H15A C15 H15B . . 108.2 ?
    N5 C16 C17 . . 110.09(13) ?
    N5 C16 H16A . . 109.6 ?
    C17 C16 H16A . . 109.6 ?
    N5 C16 H16B . . 109.6 ?
    C17 C16 H16B . . 109.6 ?
    H16A C16 H16B . . 108.2 ?
    N4 C17 C16 . . 110.03(13) ?
    N4 C17 H17A . . 109.7 ?
    C16 C17 H17A . . 109.7 ?
    N4 C17 H17B . . 109.7 ?
    C16 C17 H17B . . 109.7 ?
    H17A C17 H17B . . 108.2 ?
    C19 C18 C23 . . 117.34(15) ?
    C19 C18 N5 . . 122.67(15) ?
    C23 C18 N5 . . 119.90(14) ?
    C20 C19 C18 . . 121.50(16) ?
    C20 C19 H19 . . 119.2 ?
    C18 C19 H19 . . 119.2 ?
    C21 C20 C19 . . 120.12(17) ?
    C21 C20 H20 . . 119.9 ?
    C19 C20 H20 . . 119.9 ?
    C20 C21 C22 . . 119.80(17) ?
    C20 C21 H21 . . 120.1 ?
    C22 C21 H21 . . 120.1 ?
    C23 C22 C21 . . 120.59(17) ?
    C23 C22 H22 . . 119.7 ?
    C21 C22 H22 . . 119.7 ?
    O1 C23 C22 . . 122.90(15) ?
    O1 C23 C18 . . 116.54(14) ?
    C22 C23 C18 . . 120.55(15) ?
    O1 C24 H24A . . 109.5 ?
    O1 C24 H24B . . 109.5 ?
    H24A C24 H24B . . 109.5 ?
    O1 C24 H24C . . 109.5 ?
    H24A C24 H24C . . 109.5 ?
    H24B C24 H24C . . 109.5 ?
    N2 C25 H25A . . 109.5 ?
    N2 C25 H25B . . 109.5 ?
    H25A C25 H25B . . 109.5 ?
    N2 C25 H25C . . 109.5 ?
    H25A C25 H25C . . 109.5 ?
    H25B C25 H25C . . 109.5 ?
loop_
    _geom_torsion_atom_site_label_1
    _geom_torsion_atom_site_label_2
    _geom_torsion_atom_site_label_3
    _geom_torsion_atom_site_label_4
    _geom_torsion_site_symmetry_1
    _geom_torsion_site_symmetry_2
    _geom_torsion_site_symmetry_3
    _geom_torsion_site_symmetry_4
    _geom_torsion
    _geom_torsion_publ_flag
    C1 N1 N3 C2 . . . . 0.20(18) ?
    C13 N1 N3 C2 . . . . 174.73(14) ?
    N3 N1 C1 N2 . . . . 0.23(17) ?
    C13 N1 C1 N2 . . . . -173.81(14) ?
    N3 N1 C1 S1 . . . . -179.72(12) ?
    C13 N1 C1 S1 . . . . 6.2(3) ?
    C2 N2 C1 N1 . . . . -0.56(17) ?
    C25 N2 C1 N1 . . . . 174.65(16) ?
    C2 N2 C1 S1 . . . . 179.39(13) ?
    C25 N2 C1 S1 . . . . -5.4(2) ?
    N1 N3 C2 N2 . . . . -0.56(17) ?
    N1 N3 C2 C3 . . . . 175.85(14) ?
    C1 N2 C2 N3 . . . . 0.73(19) ?
    C25 N2 C2 N3 . . . . -173.93(18) ?
    C1 N2 C2 C3 . . . . -175.51(15) ?
    C25 N2 C2 C3 . . . . 9.8(3) ?
    N3 C2 C3 C11 . . . . -117.37(17) ?
    N2 C2 C3 C11 . . . . 58.4(2) ?
    N3 C2 C3 C4 . . . . 1.5(2) ?
    N2 C2 C3 C4 . . . . 177.26(16) ?
    N3 C2 C3 C12 . . . . 120.12(17) ?
    N2 C2 C3 C12 . . . . -64.1(2) ?
    C2 C3 C4 C5 . . . . -178.66(15) ?
    C11 C3 C4 C5 . . . . -58.86(19) ?
    C12 C3 C4 C5 . . . . 60.0(2) ?
    C3 C4 C5 C6 . . . . 59.8(2) ?
    C3 C4 C5 C7 . . . . -60.6(2) ?
    C7 C5 C6 C10 . . . . 60.0(2) ?
    C4 C5 C6 C10 . . . . -60.5(2) ?
    C6 C5 C7 C8 . . . . -60.8(2) ?
    C4 C5 C7 C8 . . . . 59.5(2) ?
    C5 C7 C8 C9 . . . . 60.68(19) ?
    C5 C7 C8 C12 . . . . -59.7(2) ?
    C7 C8 C9 C10 . . . . -59.67(19) ?
    C12 C8 C9 C10 . . . . 61.40(19) ?
    C5 C6 C10 C9 . . . . -59.3(2) ?
    C5 C6 C10 C11 . . . . 61.4(2) ?
    C8 C9 C10 C6 . . . . 59.1(2) ?
    C8 C9 C10 C11 . . . . -61.5(2) ?
    C6 C10 C11 C3 . . . . -61.3(2) ?
    C9 C10 C11 C3 . . . . 59.7(2) ?
    C2 C3 C11 C10 . . . . 178.08(15) ?
    C4 C3 C11 C10 . . . . 59.39(19) ?
    C12 C3 C11 C10 . . . . -58.10(19) ?
    C7 C8 C12 C3 . . . . 60.79(19) ?
    C9 C8 C12 C3 . . . . -59.97(19) ?
    C2 C3 C12 C8 . . . . -178.88(14) ?
    C11 C3 C12 C8 . . . . 58.36(18) ?
    C4 C3 C12 C8 . . . . -59.76(18) ?
    C14 N4 C13 N1 . . . . 60.62(19) ?
    C17 N4 C13 N1 . . . . -67.27(19) ?
    C1 N1 C13 N4 . . . . -101.45(19) ?
    N3 N1 C13 N4 . . . . 84.90(19) ?
    C13 N4 C14 C15 . . . . 175.19(13) ?
    C17 N4 C14 C15 . . . . -55.49(17) ?
    C18 N5 C15 C14 . . . . 168.11(13) ?
    C16 N5 C15 C14 . . . . -60.06(17) ?
    N4 C14 C15 N5 . . . . 57.71(18) ?
    C18 N5 C16 C17 . . . . -166.47(13) ?
    C15 N5 C16 C17 . . . . 60.98(17) ?
    C13 N4 C17 C16 . . . . -175.66(13) ?
    C14 N4 C17 C16 . . . . 55.52(17) ?
    N5 C16 C17 N4 . . . . -58.50(17) ?
    C15 N5 C18 C19 . . . . 10.3(2) ?
    C16 N5 C18 C19 . . . . -118.81(17) ?
    C15 N5 C18 C23 . . . . -166.10(15) ?
    C16 N5 C18 C23 . . . . 64.78(19) ?
    C23 C18 C19 C20 . . . . -1.2(2) ?
    N5 C18 C19 C20 . . . . -177.64(16) ?
    C18 C19 C20 C21 . . . . -1.7(3) ?
    C19 C20 C21 C22 . . . . 2.9(3) ?
    C20 C21 C22 C23 . . . . -1.3(3) ?
    C24 O1 C23 C22 . . . . -7.7(2) ?
    C24 O1 C23 C18 . . . . 171.55(15) ?
    C21 C22 C23 O1 . . . . 177.68(16) ?
    C21 C22 C23 C18 . . . . -1.6(3) ?
    C19 C18 C23 O1 . . . . -176.55(14) ?
    N5 C18 C23 O1 . . . . 0.0(2) ?
    C19 C18 C23 C22 . . . . 2.8(2) ?
    N5 C18 C23 C22 . . . . 179.35(15) ?
