# Supplementary material for: 3-(1-Adamant­yl)-1-{[4-(2-meth­oxy­phen­yl)piperazin-1-yl]meth­yl}-4-methyl-1H-1,2,4-triazole-5(4H)-thione
Source: Acta Crystallogr Sect E Struct Rep Online. 2010 Jun 23;66(Pt 7):o1756. doi: 10.1107/S1600536810022695 (PMC3006920; doi:10.1107/S1600536810022695)
Supplement: Supplementary file 2 [file e-66-o1756-Isup2.hkl]

# 
# h,k,l, Fc-squared, Fo-squared, sigma(Fo-squared) and status flag 
# 
data_I
_shelx_title ' KSUAE1101_0m in P2(1)/n' 
_shelx_refln_list_code          4 
_shelx_F_calc_maximum      236.87 
_exptl_crystal_F_000       976.00 
_reflns_d_resolution_high  0.7631 
 
loop_ 
 _symmetry_equiv_pos_as_xyz 
 'x, y, z' 
 '-x+1/2, y+1/2, -z+1/2' 
 '-x, -y, -z' 
 'x-1/2, -y-1/2, z-1/2' 
 
_cell_length_a    11.0203 
_cell_length_b    12.1148 
_cell_length_c    18.7624 
_cell_angle_alpha  90.000 
_cell_angle_beta  103.473 
_cell_angle_gamma  90.000 
 
_shelx_F_squared_multiplier     1.000 
 
loop_ 
 _refln_index_h 
 _refln_index_k 
 _refln_index_l 
 _refln_F_squared_calc 
 _refln_F_squared_meas 
 _refln_F_squared_sigma 
 _refln_observed_status 
   2   0   0    13112.79    12643.39    253.22 o 
   4   0   0     2496.59     2456.45     54.32 o 
   6   0   0      469.32      557.57     26.01 o 
   8   0   0       52.20       45.80      7.11 o 
  10   0   0      167.84      113.84     23.74 o 
  12   0   0       20.53       18.88     16.19 o 
   1   1   0     1902.88     1899.17     24.58 o 
   2   1   0     4779.89     4511.67     80.15 o 
   3   1   0       71.96       88.10      3.35 o 
   4   1   0     1049.49     1056.66     18.56 o 
   5   1   0     2744.42     2683.65     42.60 o 
   6   1   0      124.72      150.92      6.21 o 
   7   1   0      169.79      166.50      7.20 o 
   8   1   0      166.09      203.79      9.86 o 
   9   1   0      184.04      172.39     14.09 o 
  10   1   0        7.55       11.82      8.32 o 
  11   1   0        8.73        3.24      9.16 o 
  12   1   0       43.94       50.96     15.04 o 
  13   1   0        4.43       18.99     12.56 o 
   0   2   0    20346.67    18502.55    320.89 o 
   1   2   0    11429.14    11340.00    125.04 o 
   2   2   0        3.16        9.92      1.73 o 
   3   2   0     5859.47     5793.04     85.40 o 
   4   2   0     2442.65     2481.10     42.98 o 
   5   2   0       55.79       88.52      4.56 o 
   6   2   0      400.74      443.68     13.66 o 
   7   2   0      138.27      161.75     10.01 o 
   8   2   0      754.85      757.88     23.52 o 
   9   2   0      242.54      261.90     22.43 o 
  10   2   0       17.99       12.39      6.07 o 
  11   2   0       80.67       73.53     12.20 o 
  12   2   0      142.17      122.54     19.79 o 
  13   2   0        1.28       13.08     16.19 o 
   1   3   0     2107.70     2020.89     23.17 o 
   2   3   0     5362.92     5166.51     62.51 o 
   3   3   0      972.62      907.65     15.56 o 
   4   3   0      452.82      465.55     14.62 o 
   5   3   0       39.13       44.49      6.67 o 
   6   3   0      708.09      718.30     21.06 o 
   7   3   0      308.11      274.06     13.26 o 
   8   3   0       83.46       87.11      8.88 o 
   9   3   0      494.41      462.63     19.29 o 
  10   3   0     1095.69     1085.44     32.71 o 
  11   3   0       32.07       26.29      7.71 o 
  12   3   0        0.91       -0.94      8.27 o 
  13   3   0       23.78        4.95     12.18 o 
   0   4   0     6998.40     6398.40    114.74 o 
   1   4   0      150.31      177.55      4.32 o 
   2   4   0      482.18      482.61      7.91 o 
   3   4   0     2332.87     2477.49     37.03 o 
   4   4   0     1296.69     1275.87     26.43 o 
   5   4   0       37.63       30.05      5.63 o 
   6   4   0      174.42      181.07     10.36 o 
   7   4   0      102.55      110.95      9.29 o 
   8   4   0       12.67        8.75      5.37 o 
   9   4   0      362.63      317.15     16.56 o 
  10   4   0       57.25       59.84      9.24 o 
  11   4   0       15.76        2.51      6.86 o 
  12   4   0        3.39       -4.12      7.32 o 
  13   4   0       26.07       35.73     16.72 o 
   1   5   0     3347.94     3310.35     39.67 o 
   2   5   0      253.04      268.39      6.04 o 
   3   5   0       29.33       44.32      3.37 o 
   4   5   0      282.31      270.71     10.92 o 
   5   5   0      137.71      137.10      8.19 o 
   6   5   0     1500.56     1461.90     35.51 o 
   7   5   0      901.91      826.61     27.75 o 
   8   5   0     1424.29     1382.35     37.08 o 
   9   5   0        0.29        3.28      5.46 o 
  10   5   0      679.91      635.44     24.77 o 
  11   5   0       12.48       32.35      9.05 o 
  12   5   0       24.53       41.21     19.41 o 
  13   5   0        1.49        9.13     12.52 o 
   0   6   0     1165.42     1098.37     26.71 o 
   1   6   0      786.17      772.29     12.75 o 
   2   6   0       90.58      115.46      5.90 o 
   3   6   0        0.42       -0.67      2.04 o 
   4   6   0       13.50       11.60      3.17 o 
   5   6   0      176.78      239.44     12.11 o 
   6   6   0      844.57      827.24     24.60 o 
   7   6   0       77.61       86.35      7.93 o 
   8   6   0      102.68      103.98      9.21 o 
   9   6   0       70.41       82.04      8.90 o 
  10   6   0        0.00        2.49      5.24 o 
  11   6   0       26.66       21.11      7.14 o 
  12   6   0        0.75        3.42      6.99 o 
   1   7   0       23.64       27.92      2.82 o 
   2   7   0     2597.51     2595.30     35.21 o 
   3   7   0       36.74       26.60      3.67 o 
   4   7   0        1.97        2.92      3.08 o 
   5   7   0       52.30       61.64     11.83 o 
   6   7   0      284.30      262.37     13.91 o 
   7   7   0      477.80      424.70     18.21 o 
   8   7   0      190.72      201.11     12.09 o 
   9   7   0      122.39      114.77     10.34 o 
  10   7   0        6.35       12.16      5.98 o 
  11   7   0      165.88      149.05     12.99 o 
  12   7   0        0.02       -7.31     20.50 o 
   0   8   0     1373.58     1381.66     37.88 o 
   1   8   0      577.68      583.71     11.90 o 
   2   8   0       43.60       46.46      4.99 o 
   3   8   0      799.69      796.80     17.33 o 
   4   8   0        0.30       -0.17      3.36 o 
   5   8   0      942.60      965.80     25.17 o 
   6   8   0      226.51      228.06     12.07 o 
   7   8   0       53.95       60.02     10.12 o 
   8   8   0       10.97       20.29      5.95 o 
   9   8   0       37.13       36.14      7.45 o 
  10   8   0       50.03       60.42      9.21 o 
  11   8   0        3.34        6.56      6.94 o 
   1   9   0       11.22       16.75      3.33 o 
   2   9   0      769.48      766.46     21.20 o 
   3   9   0      203.03      197.90      8.63 o 
   4   9   0       11.62        4.93      5.06 o 
   5   9   0      108.03      135.02      9.84 o 
   6   9   0      160.71      164.54     11.12 o 
   7   9   0       36.73       52.16      8.76 o 
   8   9   0      427.69      430.70     18.54 o 
   9   9   0        7.47        4.61      6.13 o 
  10   9   0       59.40       78.17     11.55 o 
  11   9   0        0.43        5.08      9.67 o 
   0  10   0       64.30       72.14      9.13 o 
   1  10   0      359.69      378.83     11.99 o 
   2  10   0     1127.90     1127.38     25.52 o 
   3  10   0      134.72      119.36      9.06 o 
   4  10   0      418.80      397.90     16.32 o 
   5  10   0      760.94      767.63     23.11 o 
   6  10   0      276.75      266.61     21.89 o 
   7  10   0        2.95        0.88      6.16 o 
   8  10   0        0.07       -0.24      6.52 o 
   9  10   0       70.34       96.93     12.81 o 
  10  10   0        0.06        4.64      9.84 o 
   1  11   0        9.87        8.69      4.52 o 
   2  11   0       48.31       62.18      8.13 o 
   3  11   0      220.48      196.17     16.17 o 
   4  11   0      237.03      255.26     18.87 o 
   5  11   0       25.86       32.29      7.87 o 
   6  11   0        2.22        3.38      6.55 o 
   7  11   0        2.47        6.05      8.25 o 
   8  11   0      178.98      158.37     17.93 o 
   9  11   0        2.52       16.99     12.59 o 
   0  12   0      167.03      157.71     18.59 o 
   1  12   0      869.92      912.38     26.17 o 
   2  12   0      129.21      148.98     25.54 o 
   3  12   0       24.83       20.19      9.36 o 
   4  12   0       52.40       47.85     12.93 o 
   5  12   0      313.62      322.07     25.06 o 
   6  12   0        2.86       11.13      8.16 o 
   7  12   0        0.42       -4.78      8.34 o 
   8  12   0      169.91      243.43     28.20 o 
   9  12   0        5.28       35.07     22.66 o 
   1  13   0        7.96       -5.19      6.74 o 
   2  13   0       57.16       33.01     11.98 o 
   3  13   0        0.36       -5.31      7.45 o 
   4  13   0        4.99        5.54      8.69 o 
   5  13   0       58.17       66.14     16.43 o 
   6  13   0        5.60      -10.10     10.10 o 
   7  13   0        0.00       -7.23     11.02 o 
   0  14   0        3.59       -4.32     14.57 o 
   1  14   0       23.53       18.69     10.63 o 
   2  14   0       20.73       22.26     12.39 o 
   3  14   0       53.89       37.07     14.10 o 
   4  14   0      113.90      133.45     24.82 o 
   5  14   0      102.01      101.74     23.20 o 
   6  14   0        8.21       17.18     15.11 o 
   2  15   0       36.46       30.55     13.54 o 
   3  15   0        2.10        9.94     12.57 o 
   4  15   0        2.31        5.04     12.05 o 
 -13   0   1       20.03       20.50     18.34 o 
 -11   0   1      152.07      147.29     28.05 o 
  -9   0   1       11.53        4.56      5.19 o 
  -7   0   1      125.60      103.65      8.22 o 
  -5   0   1      584.38      579.06     18.86 o 
  -3   0   1       72.06      107.22      5.29 o 
  -1   0   1      574.34      562.82     12.86 o 
   1   0   1    16047.05    15079.10    372.25 o 
   3   0   1      929.49     1033.91     25.05 o 
   5   0   1     1666.09     1661.36     40.16 o 
   7   0   1      554.97      496.47     41.74 o 
   9   0   1        0.96        2.17      5.55 o 
  11   0   1      152.96      194.76     31.83 o 
  13   0   1       60.98       22.66     19.96 o 
 -14   1   1       17.13       -2.05     11.53 o 
 -13   1   1       45.10       66.76     18.05 o 
 -12   1   1        4.23       -5.55     11.60 o 
 -11   1   1       46.39       44.38     10.09 o 
 -10   1   1      900.26      957.15     47.99 o 
  -9   1   1       99.30      102.38      9.19 o 
  -8   1   1        2.95        5.24      3.54 o 
  -7   1   1     1829.86     1881.44     32.98 o 
  -6   1   1      195.04      228.70      7.54 o 
  -5   1   1      804.18      805.95     16.97 o 
  -4   1   1     1155.54     1163.29     20.01 o 
  -3   1   1      903.25      875.89     15.06 o 
  -2   1   1    18498.56    18098.50    280.32 o 
  -1   1   1     8554.39     8387.51    119.58 o 
   0   1   1      349.63      342.22      8.41 o 
   1   1   1     7012.50     6828.30     79.98 o 
   2   1   1     3429.35     3459.90     47.40 o 
   3   1   1     2108.90     2082.64     32.44 o 
   4   1   1     1327.80     1334.37     22.79 o 
   5   1   1      736.73      783.49     16.63 o 
   6   1   1      431.04      422.79     12.28 o 
   7   1   1       94.91      101.81      6.03 o 
   8   1   1      638.43      594.97     17.00 o 
   9   1   1      717.92      689.19     29.36 o 
  10   1   1        2.64        1.61      5.29 o 
  11   1   1      115.12      106.56     18.31 o 
  12   1   1      179.98      233.36     25.93 o 
  13   1   1      125.02      106.32     26.71 o 
 -13   2   1       14.90        8.64     12.31 o 
 -12   2   1      201.68      211.83     24.38 o 
 -11   2   1       25.93       15.54      8.93 o 
 -10   2   1       37.93       39.27      7.55 o 
  -9   2   1       21.76       12.08      6.54 o 
  -8   2   1      288.32      321.69     14.65 o 
  -7   2   1       60.92       54.84      6.62 o 
  -6   2   1     1118.39     1085.08     29.25 o 
  -5   2   1       77.38       67.61      4.67 o 
  -4   2   1     2443.34     2509.71     43.56 o 
  -3   2   1      508.54      545.16     11.01 o 
  -2   2   1     1225.06     1232.30     21.18 o 
  -1   2   1     7086.64     6976.95     86.92 o 
   0   2   1     2334.12     2299.43     33.29 o 
   1   2   1     1937.46     1879.19     22.41 o 
   2   2   1     2301.53     2287.83     28.85 o 
   3   2   1      475.92      412.15     10.32 o 
   4   2   1      426.30      453.14     10.42 o 
   5   2   1      136.78      153.78      6.57 o 
   6   2   1     1808.06     1889.47     33.16 o 
   7   2   1      221.86      237.19     12.07 o 
   8   2   1     1093.14     1088.22     29.84 o 
   9   2   1        0.23       -4.35      4.35 o 
  10   2   1       99.49       98.54     10.34 o 
  11   2   1       18.14       25.49      9.03 o 
  12   2   1      123.34      101.74     19.44 o 
  13   2   1      121.45      136.95     22.68 o 
 -13   3   1       13.96       32.49     14.89 o 
 -12   3   1      171.34      155.81     17.14 o 
 -11   3   1      405.57      411.95     26.70 o 
 -10   3   1      116.59      135.85     15.78 o 
  -9   3   1      242.63      206.99     13.29 o 
  -8   3   1       56.44       44.00      6.92 o 
  -7   3   1      748.47      741.59     33.33 o 
  -6   3   1      173.18      148.10      9.21 o 
  -5   3   1     1012.04     1094.41     26.76 o 
  -4   3   1     2043.99     2034.81     42.34 o 
  -3   3   1      320.15      319.29      9.25 o 
  -2   3   1     1931.42     1917.99     27.97 o 
  -1   3   1        1.38        1.72      1.43 o 
   0   3   1     5958.31     5754.90     77.78 o 
   1   3   1     5838.55     5744.97     64.96 o 
   2   3   1      758.53      714.33     11.13 o 
   3   3   1     2406.51     2481.42     32.26 o 
   4   3   1      314.82      370.79      9.61 o 
   5   3   1     4805.19     5027.05     95.34 o 
   6   3   1      129.86      116.59      8.42 o 
   7   3   1      168.47      197.50     16.59 o 
   8   3   1       15.13        5.25      5.13 o 
   9   3   1      193.14      189.39     16.66 o 
  10   3   1       76.81       89.80     16.35 o 
  11   3   1        4.71        5.34      6.83 o 
  12   3   1      275.30      323.92     29.95 o 
  13   3   1       50.36       66.10     26.71 o 
 -13   4   1       11.41        4.79     12.39 o 
 -12   4   1        0.04       -3.46      8.28 o 
 -11   4   1      298.79      320.83     38.47 o 
 -10   4   1        0.31        2.33      5.75 o 
  -9   4   1        9.05       13.16      5.59 o 
  -8   4   1        0.67       -3.99      4.17 o 
  -7   4   1      562.72      563.25     23.98 o 
  -6   4   1      136.00      117.49      8.69 o 
  -5   4   1      541.61      601.75     18.20 o 
  -4   4   1      596.80      598.34     20.03 o 
  -3   4   1      117.41       99.19      4.54 o 
  -2   4   1       78.89       75.36      4.09 o 
  -1   4   1       48.43       58.94      2.85 o 
   0   4   1     3332.66     3227.51     42.73 o 
   1   4   1     1084.76     1077.03     15.48 o 
   2   4   1      132.22      134.38      4.50 o 
   3   4   1        0.45        1.33      1.47 o 
   4   4   1        1.23        4.22      1.80 o 
   5   4   1     3123.49     3214.76     65.26 o 
   6   4   1      236.09      259.58     14.32 o 
   7   4   1      388.17      345.08     15.44 o 
   8   4   1      192.85      192.77     12.68 o 
   9   4   1      128.98      124.89     11.59 o 
  10   4   1       45.99       46.93      8.85 o 
  11   4   1      258.22      270.84     29.75 o 
  12   4   1       65.24       39.02     15.73 o 
  13   4   1        2.33       -6.36     11.25 o 
 -13   5   1       42.78       30.31     14.89 o 
 -12   5   1        3.17        4.69      9.35 o 
 -11   5   1        4.40       -1.76      6.46 o 
 -10   5   1       64.39       63.50     10.01 o 
  -9   5   1      961.55      914.33     29.32 o 
  -8   5   1       23.77       15.84      6.19 o 
  -7   5   1      285.27      283.41     21.80 o 
  -6   5   1       85.42       88.67      8.14 o 
  -5   5   1      387.62      376.93     14.16 o 
  -4   5   1       27.25       29.11      3.80 o 
  -3   5   1       41.15       38.48      2.86 o 
  -2   5   1      170.20      146.29      5.49 o 
  -1   5   1      515.22      403.70      7.95 o 
   0   5   1      676.21      640.92     11.55 o 
   1   5   1     1771.82     1735.95     23.90 o 
   2   5   1      645.08      630.76     14.76 o 
   3   5   1      149.83      182.27      5.94 o 
   4   5   1     1646.06     1658.02     27.45 o 
   5   5   1      129.09      163.53      8.47 o 
   6   5   1      161.16      158.25     18.07 o 
   7   5   1        3.93        1.11      3.98 o 
   8   5   1       85.85       74.09      9.52 o 
   9   5   1        0.58        0.20      5.70 o 
  10   5   1       59.95       78.25     10.68 o 
  11   5   1      284.15      283.55     18.10 o 
  12   5   1        9.93       11.88      9.90 o 
  13   5   1      219.81      265.87     29.69 o 
 -12   6   1        6.32        4.37      7.17 o 
 -11   6   1        4.49       -0.59      6.79 o 
 -10   6   1       12.60       16.80      6.88 o 
  -9   6   1      176.59      190.98     12.11 o 
  -8   6   1      725.75      730.43     22.11 o 
  -7   6   1      258.23      261.38     13.84 o 
  -6   6   1      133.94      111.12      9.14 o 
  -5   6   1      334.09      302.66     14.87 o 
  -4   6   1       93.83      119.22      8.20 o 
  -3   6   1     2853.52     2919.66     38.32 o 
  -2   6   1      456.17      459.18      9.74 o 
  -1   6   1      133.45      161.37      5.28 o 
   0   6   1      339.16      389.36      8.82 o 
   1   6   1      446.21      438.88      9.00 o 
   2   6   1     1534.21     1482.94     21.79 o 
   3   6   1        3.86        4.29      2.18 o 
   4   6   1      118.19      121.87      5.76 o 
   5   6   1        3.51        3.93      3.17 o 
   6   6   1     1920.96     1927.10     40.34 o 
   7   6   1      110.31       83.63      9.03 o 
   8   6   1       20.65       16.82      5.31 o 
   9   6   1       91.79       67.58      8.31 o 
  10   6   1      227.98      193.00     12.72 o 
  11   6   1       18.55       10.84      6.32 o 
  12   6   1        3.49       10.04      7.81 o 
 -12   7   1        9.38       13.54     14.61 o 
 -11   7   1        5.07        6.15      6.41 o 
 -10   7   1       37.28       36.94      7.34 o 
  -9   7   1        0.72        3.33      4.95 o 
  -8   7   1      253.71      288.21     14.23 o 
  -7   7   1        0.03       -2.57      3.83 o 
  -6   7   1      235.81      208.41     12.49 o 
  -5   7   1       22.30       16.56      4.49 o 
  -4   7   1     1455.18     1397.94     29.64 o 
  -3   7   1      127.76      144.55      5.53 o 
  -2   7   1      206.66      204.23      8.23 o 
  -1   7   1       30.09       23.23      3.23 o 
   0   7   1      326.50      283.77      8.45 o 
   1   7   1     2965.83     2926.25     39.19 o 
   2   7   1       27.27       25.84      3.06 o 
   3   7   1        3.44        1.08      2.28 o 
   4   7   1      156.30      157.89      9.65 o 
   5   7   1      341.83      365.06     13.67 o 
   6   7   1        4.94        6.40      4.71 o 
   7   7   1       58.47       57.40      8.14 o 
   8   7   1        9.07        5.30      4.68 o 
   9   7   1        0.01       -4.49      4.49 o 
  10   7   1       15.33        8.77      6.03 o 
  11   7   1       30.78       53.56      9.30 o 
  12   7   1       21.26       20.41     15.24 o 
 -12   8   1       10.73       10.81     11.33 o 
 -11   8   1       53.90       53.71      9.70 o 
 -10   8   1        0.07        5.39      6.03 o 
  -9   8   1        2.64       11.92      6.11 o 
  -8   8   1       32.51       40.08      7.27 o 
  -7   8   1       88.70      112.19      9.98 o 
  -6   8   1        1.09       -2.18      4.53 o 
  -5   8   1      333.82      309.00     13.37 o 
  -4   8   1      151.26      168.73      8.90 o 
  -3   8   1     1743.13     1751.24     26.23 o 
  -2   8   1      886.87      885.20     15.80 o 
  -1   8   1      809.78      851.60     16.34 o 
   0   8   1        0.06        0.04      2.55 o 
   1   8   1     2609.27     2512.96     35.13 o 
   2   8   1      112.91      115.78      5.50 o 
   3   8   1       58.23       52.08      4.89 o 
   4   8   1     1743.82     1689.00     40.49 o 
   5   8   1      702.19      705.61     22.67 o 
   6   8   1        3.64        0.49      4.15 o 
   7   8   1      424.88      407.52     18.74 o 
   8   8   1       54.86       57.43      8.12 o 
   9   8   1        2.13        2.14      5.60 o 
  10   8   1       54.68       55.70      9.12 o 
  11   8   1       66.71       88.62     11.47 o 
 -11   9   1        0.04        2.54      8.13 o 
 -10   9   1        2.45        6.37      6.44 o 
  -9   9   1        0.11        1.62      5.88 o 
  -8   9   1       95.09      109.47     10.56 o 
  -7   9   1       83.41      116.20     11.67 o 
  -6   9   1      124.20      104.12     10.81 o 
  -5   9   1      616.94      618.64     19.70 o 
  -4   9   1      103.63      104.93      8.53 o 
  -3   9   1      117.01      121.13      6.97 o 
  -2   9   1        1.69        2.42      2.71 o 
  -1   9   1        8.11       10.38      2.83 o 
   0   9   1      202.66      189.42     12.47 o 
   1   9   1       55.06       51.48      4.81 o 
   2   9   1      224.46      230.97      8.99 o 
   3   9   1      400.94      389.28     11.84 o 
   4   9   1       85.30      123.77      8.99 o 
   5   9   1      112.57      120.45      9.28 o 
   6   9   1      171.28      157.32     11.05 o 
   7   9   1       23.72       22.52      8.80 o 
   8   9   1       17.51       22.94      8.57 o 
   9   9   1        0.15       -3.98      5.51 o 
  10   9   1        1.20        3.98      7.02 o 
  11   9   1        4.03       -3.29     10.14 o 
 -10  10   1       20.85        8.15     10.58 o 
  -9  10   1       74.01      100.17     12.28 o 
  -8  10   1       67.22       80.91     14.62 o 
  -7  10   1      111.44      112.77     10.66 o 
  -6  10   1        0.05       -3.24      5.11 o 
  -5  10   1       25.25       12.62      4.97 o 
  -4  10   1        6.39        2.85      4.56 o 
  -3  10   1      466.30      511.32     18.17 o 
  -2  10   1      355.90      381.27     12.64 o 
  -1  10   1        0.54        2.98      3.39 o 
   0  10   1       71.11       67.73      7.32 o 
   1  10   1        7.55        0.61      3.35 o 
   2  10   1       11.71       15.31      4.51 o 
   3  10   1      557.66      561.77     21.07 o 
   4  10   1      236.92      228.97     14.41 o 
   5  10   1       16.56       14.09      6.07 o 
   6  10   1        1.19       -1.49      5.46 o 
   7  10   1      245.10      229.39     18.87 o 
   8  10   1       84.08      100.60     14.37 o 
   9  10   1        1.99        2.97      7.23 o 
  10  10   1        0.02        6.81     10.84 o 
 -10  11   1        0.12      -11.52     11.52 o 
  -9  11   1       59.36       81.78     31.29 o 
  -8  11   1       23.34       38.15     12.62 o 
  -7  11   1        9.37       -0.77      8.09 o 
  -6  11   1      587.64      682.77     31.99 o 
  -5  11   1        2.93        6.81      7.34 o 
  -4  11   1       82.73       98.01     13.16 o 
  -3  11   1      302.49      297.54     19.27 o 
  -2  11   1      776.38      780.94     20.87 o 
  -1  11   1      460.79      441.98     29.92 o 
   0  11   1      158.15      168.35     18.84 o 
   1  11   1      264.92      244.61     10.57 o 
   2  11   1      197.18      173.61     11.61 o 
   3  11   1      128.58      148.30     13.55 o 
   4  11   1      562.68      526.16     22.25 o 
   5  11   1        0.84       -4.57      5.75 o 
   6  11   1       26.16       14.41      7.62 o 
   7  11   1      107.72       98.56     14.37 o 
   8  11   1       11.65       16.87      9.62 o 
   9  11   1        3.44       34.76     15.75 o 
  -9  12   1       18.65       10.40     13.67 o 
  -8  12   1       43.10       83.23     19.41 o 
  -7  12   1        6.38        5.86      9.79 o 
  -6  12   1      113.77      146.27     18.81 o 
  -5  12   1      213.03      195.65     18.47 o 
  -4  12   1       10.28       13.06      8.12 o 
  -3  12   1       14.13        9.62      7.36 o 
  -2  12   1       36.52       69.03     11.49 o 
  -1  12   1        0.04        5.18      4.74 o 
   0  12   1      227.66      225.77     15.36 o 
   1  12   1      130.68      119.29      9.76 o 
   2  12   1      359.74      358.95     21.91 o 
   3  12   1       22.75        7.60      7.71 o 
   4  12   1       35.86       33.82      9.80 o 
   5  12   1        0.07        9.52      8.16 o 
   6  12   1       26.98       39.04     10.78 o 
   7  12   1      437.26      488.21     42.10 o 
   8  12   1       12.90       33.93     15.07 o 
  -7  13   1        0.48        6.28     12.74 o 
  -6  13   1      186.27      208.98     29.67 o 
  -5  13   1      465.13      523.52     36.39 o 
  -4  13   1        4.07       -6.44      8.90 o 
  -3  13   1        0.16       -2.23      8.91 o 
  -2  13   1        9.42       12.25     10.28 o 
  -1  13   1        3.23        9.92      9.59 o 
   0  13   1       11.99       18.39      8.49 o 
   1  13   1        1.15       -5.75      7.26 o 
   2  13   1        3.81       -3.79      6.65 o 
   3  13   1       44.57       31.37      9.71 o 
   4  13   1        3.21       -6.03      7.42 o 
   5  13   1       28.30       19.23      9.74 o 
   6  13   1        5.64       -9.45      9.45 o 
   7  13   1       78.94       39.71     26.71 o 
  -6  14   1       33.91        4.99     13.72 o 
  -5  14   1        2.52        6.92     12.01 o 
  -4  14   1       29.30       32.04     14.26 o 
  -3  14   1       13.76        9.94     19.15 o 
  -2  14   1       18.14        4.78     10.28 o 
  -1  14   1        8.95       20.50     15.65 o 
   0  14   1      107.86      140.71     19.46 o 
   1  14   1       10.29       -2.30     12.68 o 
   2  14   1       15.10       20.27     15.92 o 
   3  14   1        4.25       -1.49     10.22 o 
   4  14   1       42.90       38.71     14.10 o 
   5  14   1        5.69       -0.45     11.43 o 
   6  14   1       63.05       69.70     19.13 o 
  -4  15   1        2.39       -3.36     11.81 o 
  -3  15   1        3.03       -8.24      9.90 o 
  -2  15   1      180.73      231.34     25.48 o 
   2  15   1        0.12        4.94     12.14 o 
   3  15   1       29.79       19.65     17.80 o 
   4  15   1       15.75       13.43     13.48 o 
 -14   0   2      186.42      228.75     40.46 o 
 -12   0   2       12.22       36.15     17.80 o 
 -10   0   2      979.24      938.17     67.44 o 
  -8   0   2      399.46      362.34     24.37 o 
  -6   0   2      763.82      752.31     22.25 o 
  -4   0   2     3028.01     2919.26     63.36 o 
  -2   0   2     1415.74     1499.80     32.98 o 
   0   0   2     5292.99     4781.73     96.94 o 
   2   0   2      107.50      110.83      5.22 o 
   4   0   2     2949.16     3032.87     69.15 o 
   6   0   2     2156.26     2285.60     54.35 o 
   8   0   2      495.76      486.38     19.54 o 
  10   0   2      192.91      152.68     26.98 o 
  12   0   2      291.56      296.73     41.00 o 
 -14   1   2        1.38       -6.83     18.07 o 
 -13   1   2       44.20       29.91     13.73 o 
 -12   1   2        1.57       22.68     12.41 o 
 -11   1   2        0.46       -3.63      6.21 o 
 -10   1   2        5.92        0.23      6.69 o 
  -9   1   2      158.71      170.20      9.66 o 
  -8   1   2      370.01      387.20     13.19 o 
  -7   1   2     2936.11     2955.01     48.19 o 
  -6   1   2     1334.36     1359.15     28.31 o 
  -5   1   2      664.77      695.36     19.26 o 
  -4   1   2      857.52      890.38     16.17 o 
  -3   1   2      110.76      119.91      5.19 o 
  -2   1   2     4694.14     4632.05     73.83 o 
  -1   1   2        0.03        1.74      0.76 o 
   0   1   2      424.17      363.45     10.43 o 
   1   1   2     9776.14     9575.48    118.39 o 
   2   1   2     1832.89     1930.20     24.28 o 
   3   1   2      617.47      655.13     10.53 o 
   4   1   2     1390.15     1435.28     24.13 o 
   5   1   2     1431.52     1367.98     24.52 o 
   6   1   2       92.57       86.34      5.31 o 
   7   1   2      406.10      401.09     11.59 o 
   8   1   2       73.63       65.38     10.80 o 
   9   1   2      306.36      288.94     17.06 o 
  10   1   2        4.58        3.51      5.42 o 
  11   1   2      153.82      186.18     24.55 o 
  12   1   2       26.93       28.40     18.34 o 
  13   1   2       13.32        0.71     10.87 o 
 -14   2   2       27.02       18.88     16.19 o 
 -13   2   2       99.21      104.98     20.43 o 
 -12   2   2      214.24      235.38     20.69 o 
 -11   2   2      299.69      292.40     25.82 o 
 -10   2   2        5.05        7.29      5.60 o 
  -9   2   2     1106.98     1070.05     33.25 o 
  -8   2   2        0.78        0.34      4.23 o 
  -7   2   2      302.91      323.44     11.39 o 
  -6   2   2      103.52      126.17     10.10 o 
  -5   2   2      963.01      860.07     25.56 o 
  -4   2   2       77.95       77.72      4.55 o 
  -3   2   2      577.74      545.53     17.22 o 
  -2   2   2    14412.33    14050.92    185.26 o 
  -1   2   2       49.88       82.81      5.53 o 
   0   2   2      244.74      283.41      5.46 o 
   1   2   2     2287.23     2138.50     28.53 o 
   2   2   2       41.42       46.99      2.63 o 
   3   2   2      390.50      390.36      7.86 o 
   4   2   2      708.12      778.06     14.50 o 
   5   2   2     1418.49     1526.61     29.61 o 
   6   2   2      173.20      184.43      7.47 o 
   7   2   2      153.47      139.85      8.03 o 
   8   2   2     1090.02     1099.72     38.72 o 
   9   2   2      781.15      681.11     23.48 o 
  10   2   2       49.60       37.19     10.20 o 
  11   2   2       16.64       12.30     19.42 o 
  12   2   2       12.91        1.35     10.30 o 
  13   2   2        4.37       18.20     21.85 o 
 -13   3   2       77.15       60.87     21.58 o 
 -12   3   2       30.83       24.02      9.86 o 
 -11   3   2        5.82        5.86      6.47 o 
 -10   3   2     1006.67     1002.64     30.85 o 
  -9   3   2       51.90       49.29      7.76 o 
  -8   3   2      239.12      246.03     26.48 o 
  -7   3   2      940.95      913.43     28.35 o 
  -6   3   2      884.07      867.24     23.52 o 
  -5   3   2       15.53       13.23      3.64 o 
  -4   3   2      161.20      196.16      8.92 o 
  -3   3   2      512.16      515.82     12.10 o 
  -2   3   2     7501.89     7485.88    100.65 o 
  -1   3   2     2016.26     2096.41     28.35 o 
   0   3   2        3.97        4.86      1.57 o 
   1   3   2       37.91       44.72      3.54 o 
   2   3   2     2260.38     2101.12     27.48 o 
   3   3   2     7181.78     7341.94     88.28 o 
   4   3   2       67.38       64.95      4.42 o 
   5   3   2     2484.64     2495.55     38.56 o 
   6   3   2        0.06       -3.62      3.62 o 
   7   3   2      551.07      523.63     18.55 o 
   8   3   2      395.26      380.43     16.96 o 
   9   3   2        0.36       -3.69      5.03 o 
  10   3   2       76.87       95.56     14.56 o 
  11   3   2      440.87      461.22     21.97 o 
  12   3   2      106.72      102.28     29.94 o 
  13   3   2       16.27       32.68     14.36 o 
 -13   4   2       26.85       17.32     13.16 o 
 -12   4   2       74.20       96.92     18.14 o 
 -11   4   2      254.80      256.15     22.27 o 
 -10   4   2      206.40      223.41     14.83 o 
  -9   4   2       20.27       20.22      6.64 o 
  -8   4   2       12.10        8.57      5.34 o 
  -7   4   2        6.89        7.02      4.38 o 
  -6   4   2      277.44      263.06     12.31 o 
  -5   4   2       25.71       21.57      4.37 o 
  -4   4   2      310.77      380.66     10.85 o 
  -3   4   2     1614.15     1647.46     25.64 o 
  -2   4   2      324.75      300.58      6.67 o 
  -1   4   2     1247.69     1243.67     18.62 o 
   0   4   2     1108.01     1032.03     16.84 o 
   1   4   2        4.00        9.68      1.46 o 
   2   4   2        8.31        3.03      1.42 o 
   3   4   2      153.92      152.39      4.87 o 
   4   4   2      252.19      294.49      8.10 o 
   5   4   2      323.41      357.03     17.49 o 
   6   4   2       22.24       17.15      6.26 o 
   7   4   2        6.85        7.43      5.36 o 
   8   4   2      534.06      521.52     22.12 o 
   9   4   2       96.59       95.72     10.55 o 
  10   4   2       21.02       14.20      7.86 o 
  11   4   2        8.68       -2.34      6.35 o 
  12   4   2      124.88      155.67     23.02 o 
  13   4   2       17.13       23.14     14.59 o 
 -13   5   2       10.37       21.40     13.52 o 
 -12   5   2       12.95        0.39      7.97 o 
 -11   5   2        7.19        9.19      7.23 o 
 -10   5   2      319.10      311.95     26.28 o 
  -9   5   2      171.68      180.28     13.30 o 
  -8   5   2       21.86       16.86      5.81 o 
  -7   5   2     1569.97     1585.93     42.98 o 
  -6   5   2        6.40        3.57      4.03 o 
  -5   5   2      105.27       88.86      6.64 o 
  -4   5   2     1704.71     1777.76     39.45 o 
  -3   5   2     1715.86     1717.97     25.60 o 
  -2   5   2     8166.85     8288.00    105.50 o 
  -1   5   2      683.46      677.61     12.12 o 
   0   5   2       51.61       65.06      4.74 o 
   1   5   2      572.08      520.78      9.49 o 
   2   5   2     1630.13     1595.41     24.26 o 
   3   5   2     1178.53     1268.33     20.59 o 
   4   5   2      388.45      450.07     10.84 o 
   5   5   2      234.85      233.09      9.22 o 
   6   5   2      795.39      771.48     20.51 o 
   7   5   2      242.42      229.77     13.77 o 
   8   5   2      431.09      383.01     15.22 o 
   9   5   2      274.06      245.98     12.95 o 
  10   5   2      252.78      251.02     16.50 o 
  11   5   2        7.80       11.29      7.76 o 
  12   5   2       50.20       44.69      9.58 o 
 -13   6   2      149.91      134.06     20.66 o 
 -12   6   2       31.88       22.41      9.10 o 
 -11   6   2       11.26       11.03      7.47 o 
 -10   6   2        3.23        7.45      6.40 o 
  -9   6   2        2.37        3.94      5.53 o 
  -8   6   2       61.40       66.05     13.08 o 
  -7   6   2        0.41        3.11      3.86 o 
  -6   6   2      156.32      172.78      9.81 o 
  -5   6   2       75.43       60.55      6.99 o 
  -4   6   2       34.89       57.22      5.70 o 
  -3   6   2      147.88      157.99      6.27 o 
  -2   6   2      123.99      142.34      5.34 o 
  -1   6   2      753.13      889.08     15.53 o 
   0   6   2       38.65       54.56      3.54 o 
   1   6   2       74.93       90.58      4.02 o 
   2   6   2       82.40      101.82      4.94 o 
   3   6   2      540.23      463.04     11.01 o 
   4   6   2        0.11        2.02      2.26 o 
   5   6   2       13.11        6.37      3.61 o 
   6   6   2      387.06      380.33     14.38 o 
   7   6   2       94.81       92.53      9.06 o 
   8   6   2       76.89       71.33      7.85 o 
   9   6   2      167.39      176.31     14.56 o 
  10   6   2        1.62       -3.49      5.03 o 
  11   6   2        0.16        2.93      6.01 o 
  12   6   2       10.38       16.55     10.72 o 
 -12   7   2       13.29       11.21      8.85 o 
 -11   7   2       27.90       22.99      7.36 o 
 -10   7   2        2.71        4.59      5.51 o 
  -9   7   2        1.23       -1.17      4.73 o 
  -8   7   2       75.92       80.00     10.61 o 
  -7   7   2        4.35        1.84      4.12 o 
  -6   7   2       10.50        7.24      4.45 o 
  -5   7   2       53.59       54.94      7.26 o 
  -4   7   2      225.56      253.75     10.84 o 
  -3   7   2      312.37      289.24      7.59 o 
  -2   7   2     1556.20     1623.66     24.03 o 
  -1   7   2      575.00      594.16     12.28 o 
   0   7   2      280.22      282.99      8.95 o 
   1   7   2     1976.53     1902.22     29.18 o 
   2   7   2      745.03      720.30     13.26 o 
   3   7   2      564.35      571.49     14.92 o 
   4   7   2       38.42       46.21      4.46 o 
   5   7   2      102.64      129.73     13.40 o 
   6   7   2       36.69       38.69      5.98 o 
   7   7   2      487.43      460.69     17.22 o 
   8   7   2      151.17      127.95     11.16 o 
   9   7   2      414.11      434.00     18.64 o 
  10   7   2       21.78       11.35      8.63 o 
  11   7   2       97.89      113.24     11.55 o 
  12   7   2        4.59       21.64     25.36 o 
 -12   8   2       10.92       16.13     14.38 o 
 -11   8   2       20.64       15.88      7.40 o 
 -10   8   2       11.03        8.02      6.64 o 
  -9   8   2        1.99       -1.67      5.41 o 
  -8   8   2        5.84        5.73      5.86 o 
  -7   8   2      103.62      103.75      9.42 o 
  -6   8   2      450.90      438.57     21.04 o 
  -5   8   2       10.27       -1.06      4.75 o 
  -4   8   2      197.96      176.76      9.04 o 
  -3   8   2        0.04        0.83      2.33 o 
  -2   8   2        5.77        5.51      2.46 o 
  -1   8   2      623.02      640.56     14.80 o 
   0   8   2        5.28       -1.73      2.50 o 
   1   8   2        0.67        1.79      2.60 o 
   2   8   2      550.96      553.42     12.70 o 
   3   8   2      140.87      126.93      6.40 o 
   4   8   2       62.16       62.89      6.19 o 
   5   8   2      118.08      130.78      9.26 o 
   6   8   2      676.33      660.84     36.84 o 
   7   8   2        4.70       -2.30      4.51 o 
   8   8   2       10.62       11.00      6.08 o 
   9   8   2        2.30       -2.98      5.30 o 
  10   8   2        0.09       -1.57      5.69 o 
  11   8   2        0.00       -7.56      8.46 o 
 -11   9   2       23.83       23.58      9.91 o 
 -10   9   2       12.39        8.74      7.87 o 
  -9   9   2      122.33      133.13     11.94 o 
  -8   9   2      220.07      244.20     14.24 o 
  -7   9   2        7.26        3.72      5.26 o 
  -6   9   2      140.38      150.39     10.67 o 
  -5   9   2     1518.46     1435.63     38.48 o 
  -4   9   2      256.45      258.52     11.34 o 
  -3   9   2       49.57       47.62      4.24 o 
  -2   9   2      261.28      265.90      9.11 o 
  -1   9   2       19.38       17.63      3.73 o 
   0   9   2      247.46      261.58      9.75 o 
   1   9   2        0.55       -0.80      3.29 o 
   2   9   2     1331.57     1325.31     25.84 o 
   3   9   2      276.35      236.46     10.54 o 
   4   9   2        7.45        3.57      4.75 o 
   5   9   2       68.64       63.50      7.53 o 
   6   9   2     1274.51     1269.59     45.49 o 
   7   9   2      268.03      261.07     14.20 o 
   8   9   2      196.99      181.34     14.11 o 
   9   9   2        4.35        2.46      6.55 o 
  10   9   2      112.27      125.12     17.75 o 
  11   9   2        8.22        3.50     10.52 o 
 -10  10   2        1.13        1.83     11.37 o 
  -9  10   2        9.04       12.53      7.77 o 
  -8  10   2       48.51       70.24     10.83 o 
  -7  10   2       37.17       32.25     13.43 o 
  -6  10   2       41.25       49.26      8.75 o 
  -5  10   2      553.26      559.91     24.69 o 
  -4  10   2       39.26       48.82      8.49 o 
  -3  10   2       62.98       77.52      7.20 o 
  -2  10   2       79.53       83.50      6.04 o 
  -1  10   2      893.41      865.66     19.62 o 
   0  10   2       80.35       68.56      5.80 o 
   1  10   2      907.65      900.65     23.14 o 
   2  10   2     1811.09     1777.37     35.33 o 
   3  10   2       35.63       26.03      6.55 o 
   4  10   2      176.07      200.68     15.03 o 
   5  10   2        0.46       -5.12      5.12 o 
   6  10   2        4.56        8.30      6.39 o 
   7  10   2       19.91       25.97      8.00 o 
   8  10   2       53.58       34.59     13.08 o 
   9  10   2        0.14        4.76      7.10 o 
  10  10   2        1.16        4.53     10.32 o 
 -10  11   2        0.01        3.75     13.67 o 
  -9  11   2      150.95      161.24     53.14 o 
  -8  11   2       34.49       44.95     11.86 o 
  -7  11   2       27.93       23.42      8.39 o 
  -6  11   2       96.29       88.93     13.08 o 
  -5  11   2      160.15      142.71     21.11 o 
  -4  11   2      241.74      248.57     15.37 o 
  -3  11   2       77.24       84.91      9.86 o 
  -2  11   2       12.65        8.30      3.92 o 
  -1  11   2       43.41       48.29      6.47 o 
   0  11   2        5.25        2.57      3.79 o 
   1  11   2      358.83      391.81     13.19 o 
   2  11   2       16.05        8.93      5.08 o 
   3  11   2       16.08       17.94      9.73 o 
   4  11   2       16.31       17.05      6.63 o 
   5  11   2       63.99       50.06     13.24 o 
   6  11   2        0.15        0.03      6.29 o 
   7  11   2        0.22        8.11      7.08 o 
   8  11   2        8.15       -4.28      7.92 o 
   9  11   2       89.17       96.41     28.01 o 
  -9  12   2       25.88       28.80     14.86 o 
  -8  12   2      137.38      143.57     23.44 o 
  -7  12   2       53.90       48.22     21.04 o 
  -6  12   2        3.69       -0.19      7.95 o 
  -5  12   2       21.66       16.08      8.82 o 
  -4  12   2       21.78       34.60     15.50 o 
  -3  12   2        4.48       10.41      7.84 o 
  -2  12   2       64.94       69.71      9.39 o 
  -1  12   2       83.22       81.58     10.67 o 
   0  12   2      228.40      264.18     13.69 o 
   1  12   2       31.91       29.05      7.48 o 
   2  12   2       14.35       12.15      7.65 o 
   3  12   2      169.44      142.03     15.68 o 
   4  12   2      212.07      202.00     18.45 o 
   5  12   2        3.43        4.87      7.52 o 
   6  12   2        2.77        3.53      7.98 o 
   7  12   2       77.46      105.19     16.03 o 
   8  12   2       13.92        0.00     12.90 o 
  -8  13   2      177.91      243.29     45.86 o 
  -7  13   2       43.33       61.83     31.02 o 
  -6  13   2       23.93       26.70     14.03 o 
  -5  13   2        6.88       12.37     11.33 o 
  -4  13   2        8.80       12.76     10.68 o 
  -3  13   2       15.64        4.82      9.71 o 
  -2  13   2      162.91      170.73     19.83 o 
  -1  13   2       24.20        3.66     11.60 o 
   0  13   2      534.77      571.61     33.19 o 
   1  13   2        9.09       16.57      7.40 o 
   2  13   2      266.72      267.65     20.33 o 
   3  13   2        0.20        3.14      8.09 o 
   4  13   2       55.10       36.21     10.96 o 
   5  13   2        4.05       -3.76      8.05 o 
   6  13   2        0.01       -7.92     16.72 o 
   7  13   2        9.28        2.43     12.78 o 
  -6  14   2        0.34      -10.75     10.75 o 
  -5  14   2       43.80       45.96     29.67 o 
  -4  14   2        4.82       -4.59     10.68 o 
  -3  14   2       28.07       18.47     11.75 o 
  -2  14   2       16.04       23.59     11.43 o 
  -1  14   2      243.73      248.71     34.53 o 
   0  14   2       36.51       24.95     19.42 o 
   1  14   2       92.85       91.08     17.35 o 
   2  14   2       14.86       15.21     11.27 o 
   3  14   2       85.98      108.89     19.28 o 
   4  14   2        0.29       14.70     11.98 o 
   5  14   2        5.18       -4.09     11.04 o 
   6  14   2        3.37       14.03     21.58 o 
  -4  15   2        2.41       -3.44     11.59 o 
  -3  15   2        3.37       16.48     12.36 o 
  -2  15   2        0.18       -6.47     14.57 o 
   2  15   2        5.64       -3.83     10.60 o 
   3  15   2        0.72       14.04     12.67 o 
 -13   0   3        1.32        4.32     16.19 o 
 -11   0   3       26.50       23.20     14.57 o 
  -9   0   3      128.70      150.51     15.42 o 
  -7   0   3      125.27      105.88      8.47 o 
  -5   0   3     1796.47     1772.78     42.02 o 
  -3   0   3        3.67       13.47      2.77 o 
  -1   0   3    12322.65    11725.77    285.15 o 
   1   0   3    23916.44    22548.58    399.42 o 
   3   0   3      891.72      859.94     19.25 o 
   5   0   3      501.34      465.36     13.60 o 
   7   0   3       11.37       23.98      5.55 o 
   9   0   3      281.95      274.73     20.48 o 
  11   0   3        4.92        8.09     13.49 o 
  13   0   3        1.31       -1.62     17.26 o 
 -14   1   3       53.12       42.64     15.94 o 
 -13   1   3       97.38       90.91     19.13 o 
 -12   1   3        0.51      -12.05     15.92 o 
 -11   1   3       28.94       42.50      9.89 o 
 -10   1   3        9.92        5.45      6.98 o 
  -9   1   3      555.82      590.13     25.47 o 
  -8   1   3       46.19       40.27      5.79 o 
  -7   1   3       84.94       80.37      5.23 o 
  -6   1   3      326.11      400.06     11.10 o 
  -5   1   3     2708.01     2649.57     42.04 o 
  -4   1   3     2033.89     2192.92     34.78 o 
  -3   1   3      165.56      158.20      6.27 o 
  -2   1   3    24070.13    23581.44    332.31 o 
  -1   1   3    36394.50    34463.48    485.78 o 
   0   1   3      536.54      481.29      9.52 o 
   1   1   3     1162.94     1056.01     14.02 o 
   2   1   3      272.79      258.57      5.28 o 
   3   1   3     2163.97     2212.80     37.71 o 
   4   1   3     1955.51     1888.77     26.75 o 
   5   1   3     1318.11     1466.70     25.71 o 
   6   1   3      392.01      420.63     12.13 o 
   7   1   3      992.76      967.53     23.32 o 
   8   1   3     1277.51     1259.49     28.98 o 
   9   1   3      757.25      708.41     23.61 o 
  10   1   3       73.44       74.73     11.64 o 
  11   1   3       19.19       26.92     11.04 o 
  12   1   3        0.52       -0.73     10.06 o 
  13   1   3       56.84       65.74     18.02 o 
 -14   2   3       51.73       45.45     40.46 o 
 -13   2   3       22.13       18.06     21.31 o 
 -12   2   3       41.36       28.57     10.15 o 
 -11   2   3      634.50      611.91     36.52 o 
 -10   2   3      128.84      115.34     19.28 o 
  -9   2   3        0.46        1.50      4.71 o 
  -8   2   3      365.54      362.28     13.89 o 
  -7   2   3       91.23       98.97      7.25 o 
  -6   2   3     1854.07     1752.26     34.06 o 
  -5   2   3       57.05       44.71      4.23 o 
  -4   2   3      351.25      354.68     10.92 o 
  -3   2   3     6358.23     6144.41     89.73 o 
  -2   2   3      224.82      226.94      6.51 o 
  -1   2   3    35215.89    33340.42    408.12 o 
   0   2   3      346.84      339.16      7.54 o 
   1   2   3     4007.39     3947.05     50.43 o 
   2   2   3     2694.23     2699.89     36.05 o 
   3   2   3     1314.32     1434.76     22.94 o 
   4   2   3        1.60       -0.07      1.85 o 
   5   2   3      421.04      492.03     15.07 o 
   6   2   3      318.65      314.93     10.72 o 
   7   2   3        4.16        2.19      3.21 o 
   8   2   3       95.39       95.11      9.33 o 
   9   2   3      688.86      655.92     23.19 o 
  10   2   3        2.89        8.17      5.98 o 
  11   2   3        0.22        4.31     18.07 o 
  12   2   3       48.01       51.69     15.66 o 
  13   2   3        1.54       -0.82     11.52 o 
 -13   3   3       15.16       10.72     11.37 o 
 -12   3   3      136.40      106.98     15.34 o 
 -11   3   3        3.21       -3.75      6.08 o 
 -10   3   3      778.41      709.44     24.89 o 
  -9   3   3      553.13      503.90     19.61 o 
  -8   3   3       63.33       67.92      7.98 o 
  -7   3   3      260.59      270.73     19.86 o 
  -6   3   3       19.55       17.90      5.41 o 
  -5   3   3     1212.97     1180.38     24.57 o 
  -4   3   3       18.61       33.33      4.00 o 
  -3   3   3     2705.95     2543.32     39.67 o 
  -2   3   3     9612.76     9483.58    118.83 o 
  -1   3   3     4446.31     4259.95     55.27 o 
   0   3   3      237.31      215.19      6.12 o 
   1   3   3      127.95      118.79      3.58 o 
   2   3   3     6286.66     6380.53     77.00 o 
   3   3   3     1570.26     1634.12     27.36 o 
   4   3   3      142.43      132.11      4.90 o 
   5   3   3      520.26      555.90     14.16 o 
   6   3   3       24.93       31.85      5.07 o 
   7   3   3       65.09       61.26      8.59 o 
   8   3   3      394.01      376.98     21.49 o 
   9   3   3     1401.87     1294.17     36.25 o 
  10   3   3       12.42        4.96      7.63 o 
  11   3   3      268.81      268.15     17.43 o 
  12   3   3       17.58        8.63     17.26 o 
  13   3   3       10.02       -3.36     22.93 o 
 -13   4   3       12.20        5.93      9.49 o 
 -12   4   3        3.62       -7.55      7.55 o 
 -11   4   3       66.65       73.68     10.43 o 
 -10   4   3        3.93       12.05      6.77 o 
  -9   4   3       24.34       23.53      6.71 o 
  -8   4   3       68.64       57.94      8.14 o 
  -7   4   3      987.78      993.40     27.64 o 
  -6   4   3      275.12      277.60     14.95 o 
  -5   4   3       69.61       54.38      4.74 o 
  -4   4   3      238.32      246.17      8.72 o 
  -3   4   3     6301.18     6315.70     86.68 o 
  -2   4   3      358.43      411.09     11.11 o 
  -1   4   3       63.36       80.64      3.92 o 
   0   4   3     3672.71     3665.99     56.59 o 
   1   4   3     1859.73     1733.32     23.75 o 
   2   4   3      335.86      324.70      7.10 o 
   3   4   3     1531.54     1665.39     23.74 o 
   4   4   3      231.31      239.50      6.98 o 
   5   4   3     1293.67     1218.00     21.90 o 
   6   4   3       20.32       19.82      3.78 o 
   7   4   3      124.28      130.45     11.81 o 
   8   4   3      390.97      378.33     19.62 o 
   9   4   3       14.17       12.51      6.29 o 
  10   4   3        0.72       -0.06      5.88 o 
  11   4   3      137.43      176.86     19.57 o 
  12   4   3       54.37       43.30     15.13 o 
 -13   5   3       58.68       43.34     13.20 o 
 -12   5   3        2.82        9.24      9.08 o 
 -11   5   3       17.25        6.40      6.96 o 
 -10   5   3       10.56       12.76      6.87 o 
  -9   5   3      824.33      793.93     26.83 o 
  -8   5   3      279.54      298.02     19.47 o 
  -7   5   3       38.07       32.39      6.30 o 
  -6   5   3      109.42      102.52     10.20 o 
  -5   5   3        8.98       13.91      3.69 o 
  -4   5   3       39.68       19.92      3.42 o 
  -3   5   3     1159.23     1217.10     20.99 o 
  -2   5   3      903.56      983.51     16.35 o 
  -1   5   3     1705.71     1512.59     24.76 o 
   0   5   3     1104.01     1105.75     19.23 o 
   1   5   3      669.56      677.16     12.60 o 
   2   5   3      107.29      115.47      6.07 o 
   3   5   3        0.08        4.57      1.94 o 
   4   5   3      294.73      402.00     11.70 o 
   5   5   3      437.03      421.43     11.03 o 
   6   5   3       44.92       52.82      5.42 o 
   7   5   3      120.55      111.15     12.61 o 
   8   5   3       86.01      102.95      9.27 o 
   9   5   3      215.41      233.46     16.22 o 
  10   5   3        3.90        5.71      8.07 o 
  11   5   3       58.03       64.25      9.22 o 
  12   5   3      111.42      106.33     20.21 o 
 -13   6   3       24.53        8.32     19.89 o 
 -12   6   3       68.68       71.60     18.57 o 
 -11   6   3        6.03        4.88      6.78 o 
 -10   6   3       23.07       27.44      8.01 o 
  -9   6   3      161.60      175.13     13.48 o 
  -8   6   3      844.54      836.21     30.14 o 
  -7   6   3       84.21       80.54      7.86 o 
  -6   6   3        3.37       12.08      4.20 o 
  -5   6   3      188.01      193.30      9.64 o 
  -4   6   3     1054.43     1030.07     19.86 o 
  -3   6   3      418.20      441.55     10.75 o 
  -2   6   3      113.76      110.86      4.85 o 
  -1   6   3      712.10      764.67     15.42 o 
   0   6   3     3005.85     3042.27     42.60 o 
   1   6   3      756.63      734.23     16.06 o 
   2   6   3      375.66      333.32     12.56 o 
   3   6   3      207.34      221.23      7.26 o 
   4   6   3     1835.64     1859.06     31.22 o 
   5   6   3       44.00       27.62      5.41 o 
   6   6   3     1785.35     1818.93     38.70 o 
   7   6   3      593.62      535.54     17.78 o 
   8   6   3      427.27      392.85     24.69 o 
   9   6   3       30.49       28.19     11.34 o 
  10   6   3        1.60       -3.39      4.94 o 
  11   6   3        0.02       -5.49      5.49 o 
  12   6   3        7.93        5.03      9.77 o 
 -12   7   3        2.73       -7.64      7.74 o 
 -11   7   3      151.33      186.05     18.93 o 
 -10   7   3       21.05       11.50      6.13 o 
  -9   7   3       95.46      100.71      9.96 o 
  -8   7   3       96.79      104.94     12.65 o 
  -7   7   3        0.09       -2.79      4.07 o 
  -6   7   3       11.51       11.97      4.71 o 
  -5   7   3      714.85      706.89     28.77 o 
  -4   7   3      127.60      139.70     12.79 o 
  -3   7   3     1397.03     1423.13     26.54 o 
  -2   7   3      901.59      916.58     18.25 o 
  -1   7   3       33.76       46.22      4.76 o 
   0   7   3     1273.82     1304.86     23.65 o 
   1   7   3       36.62       27.65      4.01 o 
   2   7   3        0.38       -0.24      2.31 o 
   3   7   3      302.48      305.23     11.41 o 
   4   7   3      567.78      574.83     15.93 o 
   5   7   3      552.69      527.14     15.45 o 
   6   7   3      101.09      108.80     10.11 o 
   7   7   3      112.14       98.54      8.75 o 
   8   7   3        4.26        5.18      5.60 o 
   9   7   3      178.14      176.53     12.11 o 
  10   7   3       32.99       25.27      7.01 o 
  11   7   3        6.15        5.50      6.87 o 
 -12   8   3       51.39       59.03     14.05 o 
 -11   8   3       18.94       31.97     11.26 o 
 -10   8   3        9.31        7.80      6.06 o 
  -9   8   3      612.72      620.27     22.45 o 
  -8   8   3      141.55      165.15     11.83 o 
  -7   8   3     1001.06      987.84     27.18 o 
  -6   8   3        6.29        8.17      4.81 o 
  -5   8   3      657.93      711.58     24.82 o 
  -4   8   3       55.54       51.22      5.56 o 
  -3   8   3      595.68      564.05     12.79 o 
  -2   8   3      163.72      148.53      7.10 o 
  -1   8   3       95.04      104.09      6.72 o 
   0   8   3       34.44       26.74      3.66 o 
   1   8   3     2864.68     2845.16     42.02 o 
   2   8   3       52.79       72.36      5.61 o 
   3   8   3      400.68      390.48     14.22 o 
   4   8   3     1256.00     1241.25     24.23 o 
   5   8   3       28.27       35.49      5.49 o 
   6   8   3       27.41       27.29      5.95 o 
   7   8   3      432.11      447.92     20.83 o 
   8   8   3        0.81       -3.04      5.38 o 
   9   8   3       32.59       13.18      6.59 o 
  10   8   3      172.94      217.58     16.45 o 
  11   8   3        5.53        6.89     10.36 o 
 -11   9   3        1.47        0.63      8.21 o 
 -10   9   3       25.87       16.80      7.49 o 
  -9   9   3       16.22       29.18      7.23 o 
  -8   9   3      318.28      367.08     17.19 o 
  -7   9   3      116.65      108.83     13.08 o 
  -6   9   3      211.39      203.35     14.09 o 
  -5   9   3     1138.86     1094.79     32.28 o 
  -4   9   3      339.67      332.56     14.62 o 
  -3   9   3      793.02      795.03     18.35 o 
  -2   9   3       20.87       24.14      3.90 o 
  -1   9   3        4.44        1.30      3.39 o 
   0   9   3      183.95      177.58      7.68 o 
   1   9   3       39.60       39.29      4.54 o 
   2   9   3       69.53       90.66      6.68 o 
   3   9   3     1788.81     1733.38     34.39 o 
   4   9   3       51.94       58.73      7.69 o 
   5   9   3      270.72      251.64     14.98 o 
   6   9   3       11.14       13.63      6.56 o 
   7   9   3        8.97       25.63      7.76 o 
   8   9   3        1.87        1.74      9.18 o 
   9   9   3       35.29       51.62     21.07 o 
  10   9   3        5.24       -0.10      7.36 o 
 -11  10   3       34.83        5.93     19.42 o 
 -10  10   3      103.71      109.41     31.00 o 
  -9  10   3       29.85       23.91      8.72 o 
  -8  10   3       94.24       87.39     11.68 o 
  -7  10   3        8.63        7.53      6.64 o 
  -6  10   3        2.34        5.94      6.12 o 
  -5  10   3        1.04       -4.47      5.16 o 
  -4  10   3       27.02       32.15      7.31 o 
  -3  10   3       27.20       34.98      5.11 o 
  -2  10   3       40.90       53.91      6.78 o 
  -1  10   3      669.78      689.22     18.63 o 
   0  10   3       44.34       54.67      5.43 o 
   1  10   3       23.40       19.12      4.07 o 
   2  10   3      144.78      120.40      8.50 o 
   3  10   3       85.90       75.50      8.46 o 
   4  10   3      313.93      281.40     14.54 o 
   5  10   3      378.25      389.23     22.04 o 
   6  10   3       77.72       74.53     10.90 o 
   7  10   3      661.20      632.67     26.08 o 
   8  10   3       40.80       31.39     10.15 o 
   9  10   3       28.72       27.75     10.25 o 
  10  10   3        5.15        0.73     10.10 o 
 -10  11   3       32.20       34.53     15.64 o 
  -9  11   3      111.52       94.05     19.96 o 
  -8  11   3        6.12        3.71      6.82 o 
  -7  11   3       39.18       30.69      8.57 o 
  -6  11   3       41.40       44.94      9.27 o 
  -5  11   3       65.80       66.74      9.91 o 
  -4  11   3       22.54       16.45      7.48 o 
  -3  11   3       75.16       78.84      8.97 o 
  -2  11   3      154.97      169.39      8.50 o 
  -1  11   3       48.69       51.93      6.65 o 
   0  11   3     2120.41     2217.48     36.83 o 
   1  11   3      149.05      156.93      8.82 o 
   2  11   3      145.11      171.72     10.22 o 
   3  11   3      194.45      168.45     11.80 o 
   4  11   3      322.47      360.13     33.89 o 
   5  11   3       11.67        5.13      6.52 o 
   6  11   3      114.38      138.95     13.49 o 
   7  11   3        7.73       13.67      7.63 o 
   8  11   3      171.16      202.92     19.31 o 
   9  11   3        2.00        9.80     12.95 o 
  -9  12   3       84.48       76.38     24.55 o 
  -8  12   3        5.88       -5.40     10.44 o 
  -7  12   3        1.39       -6.01     10.22 o 
  -6  12   3       30.31       14.36      9.34 o 
  -5  12   3      100.46      131.11     16.15 o 
  -4  12   3       67.74       54.15     15.09 o 
  -3  12   3       38.04       34.78     11.12 o 
  -2  12   3       27.96       30.34      6.74 o 
  -1  12   3      177.39      177.51     16.67 o 
   0  12   3        0.79        5.10      4.28 o 
   1  12   3      360.07      344.95     14.54 o 
   2  12   3        0.51        2.21      5.97 o 
   3  12   3       49.80       45.27      9.04 o 
   4  12   3        0.03        5.09      8.57 o 
   5  12   3        7.82       10.53      7.68 o 
   6  12   3        0.11       -6.31      6.31 o 
   7  12   3       87.07      101.37     15.55 o 
   8  12   3       34.22       15.40     13.59 o 
  -8  13   3       67.38       66.47     18.86 o 
  -7  13   3        0.65       -3.47     10.36 o 
  -6  13   3        0.06       -6.31      9.45 o 
  -5  13   3        0.02       -7.38      8.96 o 
  -4  13   3        5.60       -1.77     10.22 o 
  -3  13   3        0.06        1.06      9.13 o 
  -2  13   3       29.98       50.70     14.03 o 
  -1  13   3      192.16      176.42     29.13 o 
   0  13   3       18.67       17.36      7.62 o 
   1  13   3      122.44      125.91     12.44 o 
   2  13   3        3.14        8.29      7.67 o 
   3  13   3      113.71      148.53     16.89 o 
   4  13   3        8.29       -4.02      7.58 o 
   5  13   3       11.99       15.92      9.80 o 
   6  13   3        2.14       12.70     12.96 o 
   7  13   3      409.40      432.61     36.53 o 
  -6  14   3       64.76       71.13     18.67 o 
  -5  14   3       10.10        8.39     11.53 o 
  -4  14   3        7.96       10.31     11.04 o 
  -3  14   3        0.90        1.62      9.92 o 
  -2  14   3       55.33       56.82     14.12 o 
  -1  14   3        8.75        1.62     13.49 o 
   0  14   3      100.71       98.36     13.92 o 
   1  14   3       26.71       30.02     12.67 o 
   2  14   3        0.08        5.69     10.66 o 
   3  14   3       18.05       12.24     25.09 o 
   4  14   3        3.07       -3.79     10.44 o 
   5  14   3       24.29       13.49     12.16 o 
  -4  15   3       12.82        0.23     12.05 o 
  -3  15   3      159.85      207.13     24.55 o 
  -2  15   3        0.07        1.08     16.72 o 
   1  15   3        0.06       18.88     18.34 o 
   2  15   3        1.67       -6.09     10.24 o 
   3  15   3       25.07        9.33     12.74 o 
 -14   0   4        3.88       12.41     17.26 o 
 -12   0   4      128.28       96.03     25.36 o 
 -10   0   4       65.70       59.98     12.01 o 
  -8   0   4      448.42      473.54     29.47 o 
  -6   0   4     3257.81     3378.39     75.45 o 
  -4   0   4     4448.01     4278.10     91.09 o 
  -2   0   4    56109.13    52434.96   1054.76 o 
   0   0   4    13402.89    12859.03    258.54 o 
   2   0   4      303.08      293.29      9.22 o 
   4   0   4     1776.19     2008.82     35.74 o 
   6   0   4      218.35      220.76     10.19 o 
   8   0   4      897.93      885.06     28.96 o 
  10   0   4      497.86      569.72     49.63 o 
  12   0   4      270.23      313.45     43.16 o 
 -14   1   4       23.52       15.30     14.30 o 
 -13   1   4        0.14        2.44     10.66 o 
 -12   1   4       43.03       40.72     14.27 o 
 -11   1   4        3.22       -3.32      6.49 o 
 -10   1   4       30.17       38.64      8.08 o 
  -9   1   4       51.22       58.81      7.28 o 
  -8   1   4        1.69        1.87      3.41 o 
  -7   1   4      528.25      573.21     13.87 o 
  -6   1   4      151.62      159.77     11.74 o 
  -5   1   4       77.40       91.53      6.11 o 
  -4   1   4      139.24      135.06      5.08 o 
  -3   1   4    11467.32    11098.76    159.14 o 
  -2   1   4       50.65       45.89      3.26 o 
  -1   1   4       84.31      100.00      3.75 o 
   0   1   4      465.33      480.11      9.44 o 
   1   1   4      978.17     1018.59     20.59 o 
   2   1   4        0.10        2.66      1.76 o 
   3   1   4        2.63        3.02      1.73 o 
   4   1   4     1084.71     1102.03     18.39 o 
   5   1   4      352.95      349.92      8.64 o 
   6   1   4        0.88        4.09      2.51 o 
   7   1   4        5.39        4.09      3.71 o 
   8   1   4       50.57       47.99      8.36 o 
   9   1   4      520.23      493.88     19.80 o 
  10   1   4       86.63      110.33     13.73 o 
  11   1   4        1.08       -2.41      9.06 o 
  12   1   4        7.09       22.48     12.95 o 
  13   1   4        5.52        5.31     12.36 o 
 -14   2   4        1.39       11.68     13.21 o 
 -13   2   4       43.79       72.32     17.54 o 
 -12   2   4      154.01      150.93     16.43 o 
 -11   2   4       19.55       21.28      8.59 o 
 -10   2   4       77.99       76.05      9.20 o 
  -9   2   4       34.48       41.05      5.99 o 
  -8   2   4        1.66        2.50      3.56 o 
  -7   2   4       90.19       81.42      9.22 o 
  -6   2   4      161.70      180.24     12.89 o 
  -5   2   4      126.45      127.57      6.52 o 
  -4   2   4       65.03       66.48      3.98 o 
  -3   2   4      324.75      336.53      9.59 o 
  -2   2   4     1819.05     1894.88     33.81 o 
  -1   2   4     1971.05     1892.24     39.31 o 
   0   2   4     2560.38     2445.93     32.74 o 
   1   2   4     1800.29     1744.18     23.96 o 
   2   2   4      108.99      123.64      4.03 o 
   3   2   4     1220.92     1366.95     21.74 o 
   4   2   4     1105.61     1160.38     20.29 o 
   5   2   4      859.32      869.65     16.97 o 
   6   2   4       36.94       35.11      6.26 o 
   7   2   4      518.27      509.84     21.26 o 
   8   2   4       80.81       92.81      9.39 o 
   9   2   4      172.12      164.23     12.43 o 
  10   2   4       25.37       29.38      7.87 o 
  11   2   4      288.91      292.62     27.64 o 
  12   2   4        0.02       -7.46     10.44 o 
  13   2   4       73.98       81.46     22.66 o 
 -14   3   4       72.31       67.37     18.68 o 
 -13   3   4      112.23      100.88     20.03 o 
 -12   3   4       50.65       41.43     11.20 o 
 -11   3   4        5.12        8.66      6.46 o 
 -10   3   4      109.42      117.25     11.14 o 
  -9   3   4      126.20      141.42     11.20 o 
  -8   3   4      397.91      392.19     20.86 o 
  -7   3   4      737.57      656.93     17.78 o 
  -6   3   4      162.64      157.72      7.82 o 
  -5   3   4      512.07      534.79     14.21 o 
  -4   3   4      186.01      170.32     12.39 o 
  -3   3   4     1273.77     1246.84     21.62 o 
  -2   3   4     5404.83     5542.99     75.88 o 
  -1   3   4     5732.56     5338.53     73.35 o 
   0   3   4      378.72      380.83      8.44 o 
   1   3   4      161.88      156.01      5.27 o 
   2   3   4      299.22      368.59      7.75 o 
   3   3   4       10.12       18.48      2.24 o 
   4   3   4     2862.87     2987.76     41.68 o 
   5   3   4       55.75       37.65      4.38 o 
   6   3   4      295.44      284.18      9.21 o 
   7   3   4        0.54        6.14      5.46 o 
   8   3   4      506.52      466.92     19.24 o 
   9   3   4       73.46       59.13      9.06 o 
  10   3   4        0.24        7.12      6.31 o 
  11   3   4        2.26        6.80      8.85 o 
  12   3   4        2.14        1.26     11.21 o 
 -13   4   4       97.74       97.45     16.08 o 
 -12   4   4        0.26       -4.85      7.84 o 
 -11   4   4      161.28      178.13     24.32 o 
 -10   4   4       47.59       33.35      7.92 o 
  -9   4   4        6.50        4.39      5.92 o 
  -8   4   4      462.80      439.79     18.04 o 
  -7   4   4       23.58       23.79      5.59 o 
  -6   4   4      351.40      315.68     15.56 o 
  -5   4   4      539.84      569.81     17.94 o 
  -4   4   4      640.86      547.70     15.96 o 
  -3   4   4       26.83       35.31      2.98 o 
  -2   4   4     8838.55     8836.75    111.90 o 
  -1   4   4     3124.80     3237.99     46.87 o 
   0   4   4     2339.34     2306.40     34.64 o 
   1   4   4       11.44       15.23      2.09 o 
   2   4   4      119.16       98.12      4.17 o 
   3   4   4      284.35      356.46      8.42 o 
   4   4   4     3874.99     4007.90     54.85 o 
   5   4   4      137.71      145.12      6.33 o 
   6   4   4       89.65       92.74      6.47 o 
   7   4   4      160.75      151.17      9.84 o 
   8   4   4      338.22      361.13     46.21 o 
   9   4   4       62.91       75.50     10.21 o 
  10   4   4       22.47       11.35      7.07 o 
  11   4   4       58.54       37.87     12.77 o 
  12   4   4       29.35       49.03     16.13 o 
 -13   5   4      131.24      118.04     26.17 o 
 -12   5   4        2.50       -2.27     10.02 o 
 -11   5   4       14.92        5.77      7.25 o 
 -10   5   4        0.06        4.48      7.71 o 
  -9   5   4      337.91      355.92     21.73 o 
  -8   5   4      285.58      323.39     16.10 o 
  -7   5   4        4.28        6.59      4.84 o 
  -6   5   4       93.84       82.80      7.96 o 
  -5   5   4      399.71      419.42     12.89 o 
  -4   5   4     2845.14     2788.41     46.19 o 
  -3   5   4      238.58      227.42      8.26 o 
  -2   5   4       55.51       66.33      4.18 o 
  -1   5   4      379.72      411.61      9.94 o 
   0   5   4        4.44       -0.05      1.79 o 
   1   5   4      358.38      353.41      8.88 o 
   2   5   4        2.64        5.90      1.91 o 
   3   5   4      289.91      307.61      8.71 o 
   4   5   4     1686.92     1864.69     30.95 o 
   5   5   4      553.60      535.18     12.96 o 
   6   5   4      466.32      478.31     14.23 o 
   7   5   4        2.54        3.99      4.02 o 
   8   5   4       43.45       47.21      9.58 o 
   9   5   4      271.68      263.47     21.94 o 
  10   5   4      150.35      180.58     12.08 o 
  11   5   4       57.47       39.95      7.78 o 
  12   5   4        3.32        0.91     12.29 o 
 -13   6   4       13.43        9.47     11.00 o 
 -12   6   4        0.01        0.24      7.28 o 
 -11   6   4       67.38       75.77     11.47 o 
 -10   6   4      112.27      138.41     13.24 o 
  -9   6   4      115.82      114.22     27.72 o 
  -8   6   4       16.19       20.87      6.51 o 
  -7   6   4      897.65      875.14     23.99 o 
  -6   6   4        1.30       -1.65      3.29 o 
  -5   6   4      490.06      514.26     13.88 o 
  -4   6   4      218.23      266.39     11.34 o 
  -3   6   4       15.09       19.60      2.75 o 
  -2   6   4     2778.37     2990.55     49.01 o 
  -1   6   4     4984.73     5072.42     78.59 o 
   0   6   4      441.44      420.73     10.65 o 
   1   6   4      207.63      227.39      7.20 o 
   2   6   4      170.86      188.28      7.83 o 
   3   6   4       15.93       22.61      3.26 o 
   4   6   4       47.60       42.23      4.27 o 
   5   6   4      230.23      240.46      8.82 o 
   6   6   4       24.63       23.17      4.87 o 
   7   6   4        0.04       -0.77      4.06 o 
   8   6   4        1.84        5.56      5.01 o 
   9   6   4       82.58       67.61      8.26 o 
  10   6   4       89.14       75.42      9.24 o 
  11   6   4       23.49       33.36     10.42 o 
  12   6   4       24.96       25.36     21.58 o 
 -12   7   4       12.29        2.30      7.77 o 
 -11   7   4       23.54       12.30      6.92 o 
 -10   7   4       21.89       17.49      6.77 o 
  -9   7   4       93.32       86.64      9.64 o 
  -8   7   4       18.98       17.61      5.63 o 
  -7   7   4       12.57        6.28      4.65 o 
  -6   7   4       86.14       57.90      9.57 o 
  -5   7   4      542.96      529.04     16.85 o 
  -4   7   4       29.98       20.60      3.70 o 
  -3   7   4       96.28       99.01      7.66 o 
  -2   7   4      770.11      741.80     17.12 o 
  -1   7   4      630.96      678.99     15.09 o 
   0   7   4      397.58      374.29      9.76 o 
   1   7   4        0.37        0.67      2.21 o 
   2   7   4      867.65      843.16     21.40 o 
   3   7   4       57.57       67.02      6.11 o 
   4   7   4      200.96      222.91     12.03 o 
   5   7   4      833.21      818.91     22.63 o 
   6   7   4      391.34      376.83     13.68 o 
   7   7   4      112.30      110.32      9.15 o 
   8   7   4      210.77      178.70     12.84 o 
   9   7   4      209.15      210.83     15.89 o 
  10   7   4      115.20      133.13     11.39 o 
  11   7   4       33.23       15.54     10.86 o 
 -12   8   4       34.07       39.11     13.71 o 
 -11   8   4       20.94       20.27      9.57 o 
 -10   8   4       20.16       18.53      7.07 o 
  -9   8   4       15.03       12.52      5.87 o 
  -8   8   4       63.16       65.91      8.63 o 
  -7   8   4     1311.45     1295.45     32.52 o 
  -6   8   4       11.23        9.51      4.77 o 
  -5   8   4        0.03       -0.60      3.74 o 
  -4   8   4      222.19      222.29      8.99 o 
  -3   8   4       36.33       43.98      4.35 o 
  -2   8   4       22.21       27.85      3.92 o 
  -1   8   4        4.82        3.73      2.83 o 
   0   8   4      498.09      478.56     15.73 o 
   1   8   4      830.41      873.41     17.35 o 
   2   8   4       75.34       68.56      6.14 o 
   3   8   4     1099.90      993.84     22.69 o 
   4   8   4      265.73      264.99     10.95 o 
   5   8   4      153.93      124.40     13.20 o 
   6   8   4       10.72       15.30      5.67 o 
   7   8   4       87.98       85.80      9.01 o 
   8   8   4       30.43       48.98      7.86 o 
   9   8   4        4.84        9.90      8.06 o 
  10   8   4       11.48       12.46      7.92 o 
  11   8   4        3.09        0.66     11.98 o 
 -11   9   4       35.16       46.13     12.26 o 
 -10   9   4        9.74        0.77      6.98 o 
  -9   9   4        5.17       14.26      7.46 o 
  -8   9   4      314.83      349.48     19.38 o 
  -7   9   4       41.11       30.90      7.70 o 
  -6   9   4      143.05      127.58     16.43 o 
  -5   9   4      382.59      415.42     18.86 o 
  -4   9   4      800.72      811.53     18.94 o 
  -3   9   4       32.06       29.40      5.96 o 
  -2   9   4      191.54      218.03      9.47 o 
  -1   9   4       59.65       46.24      5.25 o 
   0   9   4      616.80      619.74     14.55 o 
   1   9   4      132.98      150.22      7.34 o 
   2   9   4      149.03      136.45      8.54 o 
   3   9   4       72.38       59.03      6.36 o 
   4   9   4       73.28       56.38      7.38 o 
   5   9   4      374.17      387.62     21.99 o 
   6   9   4      296.12      275.03     16.24 o 
   7   9   4       57.55       49.64      8.67 o 
   8   9   4       36.17       53.01      9.30 o 
   9   9   4       20.11        5.14      8.18 o 
  10   9   4        1.59        5.64      9.70 o 
 -11  10   4       14.05       22.06     14.44 o 
 -10  10   4        0.28       -4.61      8.48 o 
  -9  10   4       69.90      105.88     13.59 o 
  -8  10   4        1.17       -4.21      6.17 o 
  -7  10   4      175.94      172.36     14.63 o 
  -6  10   4       30.79       29.66      9.43 o 
  -5  10   4        6.00        6.51      6.39 o 
  -4  10   4      346.35      313.31     15.04 o 
  -3  10   4       90.43       91.12      7.05 o 
  -2  10   4       10.58        4.62      3.48 o 
  -1  10   4      112.68      115.72      8.26 o 
   0  10   4        3.59       -1.75      3.43 o 
   1  10   4      438.44      458.22     13.78 o 
   2  10   4        0.23       -1.14      3.74 o 
   3  10   4     1259.37     1204.63     31.16 o 
   4  10   4       70.23       70.25      8.57 o 
   5  10   4       51.19       64.53     10.28 o 
   6  10   4       52.05       49.81      9.08 o 
   7  10   4        1.00        2.11      6.08 o 
   8  10   4       18.81       27.73      8.28 o 
   9  10   4       22.24       24.79     10.29 o 
 -10  11   4       44.66       52.83     17.97 o 
  -9  11   4        0.34       -0.63      8.26 o 
  -8  11   4       49.13       39.35     10.67 o 
  -7  11   4      118.00      100.29     12.39 o 
  -6  11   4       51.71       42.02      9.25 o 
  -5  11   4       29.97       34.16      8.36 o 
  -4  11   4       47.15       44.40      8.50 o 
  -3  11   4      104.55      101.19      7.83 o 
  -2  11   4        1.78        4.96      3.70 o 
  -1  11   4       62.28       74.29      7.48 o 
   0  11   4       57.29       58.33      6.40 o 
   1  11   4      428.61      384.91     14.83 o 
   2  11   4       23.70       21.92      5.49 o 
   3  11   4      516.17      533.47     27.04 o 
   4  11   4        0.11       -3.69      4.93 o 
   5  11   4        3.73        6.05      6.44 o 
   6  11   4      472.46      500.28     23.54 o 
   7  11   4       57.96       45.09      9.68 o 
   8  11   4       57.37       53.08     10.92 o 
   9  11   4        0.63       14.48     13.59 o 
  -9  12   4       50.76       83.25     19.44 o 
  -8  12   4        0.67       -0.71     10.83 o 
  -7  12   4      285.59      252.70     27.34 o 
  -6  12   4       20.61        4.98     10.87 o 
  -5  12   4       44.51       38.18     11.49 o 
  -4  12   4       24.23       11.77      7.26 o 
  -3  12   4      161.05      138.41     21.56 o 
  -2  12   4       29.18       10.36      5.14 o 
  -1  12   4      142.20      150.61     11.59 o 
   0  12   4       55.01       55.67      6.67 o 
   1  12   4       58.75       66.03      7.74 o 
   2  12   4      370.88      408.20     18.54 o 
   3  12   4      234.24      289.81     15.91 o 
   4  12   4       58.85       44.81      9.40 o 
   5  12   4       75.57       59.65     17.13 o 
   6  12   4       41.10       43.24      9.95 o 
   7  12   4        0.06       -2.51      8.72 o 
   8  12   4       14.33        4.79     11.92 o 
  -8  13   4      176.68      210.85     28.20 o 
  -7  13   4      135.01      149.15     33.45 o 
  -6  13   4       49.38       45.83     15.20 o 
  -5  13   4        8.04        2.43      9.54 o 
  -4  13   4        0.34       -2.55      9.20 o 
  -3  13   4        0.19        3.24      9.34 o 
  -2  13   4        9.41       15.67     10.83 o 
  -1  13   4        0.00       -6.03      8.29 o 
   0  13   4      203.43      225.18     13.89 o 
   1  13   4        0.24        0.02      5.53 o 
   2  13   4       16.53        8.25      8.06 o 
   3  13   4        1.91        2.75      8.29 o 
   4  13   4        4.56       11.15      9.54 o 
   5  13   4        0.06       15.58      9.43 o 
   6  13   4       25.62       32.10     14.88 o 
  -6  14   4      115.47      124.69     22.51 o 
  -5  14   4       31.32       32.49     13.48 o 
  -4  14   4       47.97       48.59     14.98 o 
  -3  14   4       62.41       76.12     16.95 o 
  -2  14   4        0.99       -9.71      9.71 o 
  -1  14   4        0.79       14.03     15.65 o 
   0  14   4        0.07       -7.29      7.29 o 
   1  14   4       40.89       21.41     12.36 o 
   2  14   4       93.59      121.43     19.58 o 
   3  14   4      123.36      126.56     20.98 o 
   4  14   4       14.07       -9.00     11.75 o 
   5  14   4       24.79       39.60     15.07 o 
  -4  15   4        3.98        6.29     12.19 o 
  -3  15   4       80.13       96.57     26.98 o 
  -2  15   4      105.87       94.95     27.51 o 
   1  15   4       23.61       25.36     18.88 o 
   2  15   4        5.08       -6.06     11.52 o 
   3  15   4       56.34       38.27     15.90 o 
 -13   0   5      232.06      241.16     37.23 o 
 -11   0   5        1.48       -1.57      8.29 o 
  -9   0   5      368.08      479.33     26.35 o 
  -7   0   5      101.20       89.42      8.09 o 
  -5   0   5      134.72      141.22      8.40 o 
  -3   0   5      605.10      731.21     20.00 o 
  -1   0   5    15372.68    14606.96    294.05 o 
   1   0   5     1014.07     1034.75     32.23 o 
   3   0   5      117.89      127.51      8.31 o 
   5   0   5      488.09      413.19     12.21 o 
   7   0   5     4672.16     4680.72     90.36 o 
   9   0   5     3015.46     3022.42    254.11 o 
  11   0   5      143.36      105.74     26.98 o 
 -14   1   5        4.74       -8.69     11.14 o 
 -13   1   5       23.20        8.76     11.21 o 
 -12   1   5        2.86        6.22      8.24 o 
 -11   1   5        7.83        4.86      7.16 o 
 -10   1   5      189.41      184.06     12.56 o 
  -9   1   5       63.58       66.36     12.89 o 
  -8   1   5        7.10       -0.23      3.38 o 
  -7   1   5      277.94      301.36      9.63 o 
  -6   1   5     1776.00     1978.74     33.91 o 
  -5   1   5      495.31      496.22     16.29 o 
  -4   1   5      229.64      230.28      7.25 o 
  -3   1   5      807.12      823.47     15.48 o 
  -2   1   5     4238.35     4292.96     63.97 o 
  -1   1   5     7293.92     7224.08    114.90 o 
   0   1   5      303.65      264.20      7.84 o 
   1   1   5     1054.64     1049.39     16.96 o 
   2   1   5     6186.62     6331.09     86.32 o 
   3   1   5      444.86      484.16     10.94 o 
   4   1   5     1780.74     1837.66     30.62 o 
   5   1   5     1011.76     1030.38     17.37 o 
   6   1   5      334.35      319.70      8.28 o 
   7   1   5     1009.10      953.92     25.75 o 
   8   1   5      411.82      433.12     15.63 o 
   9   1   5      168.99      171.03     15.89 o 
  10   1   5      411.89      364.51     70.02 o 
  11   1   5       55.52       70.09     19.15 o 
  12   1   5       55.84       24.70     13.67 o 
 -14   2   5       98.67      127.98     22.74 o 
 -13   2   5       61.34       60.16     16.79 o 
 -12   2   5      164.06      214.77     20.72 o 
 -11   2   5       69.89       60.44     11.30 o 
 -10   2   5      130.80      149.44     11.76 o 
  -9   2   5        0.12        0.04      3.91 o 
  -8   2   5     1082.53     1058.30     25.28 o 
  -7   2   5        4.52        2.54      3.12 o 
  -6   2   5        2.57        1.33      2.94 o 
  -5   2   5     1173.80     1189.51     21.91 o 
  -4   2   5      484.32      528.80     11.69 o 
  -3   2   5      248.97      278.06     16.21 o 
  -2   2   5      767.82      748.75     14.23 o 
  -1   2   5     3477.04     3365.19     51.04 o 
   0   2   5     4805.65     4503.64     73.95 o 
   1   2   5        0.10        1.31      1.05 o 
   2   2   5     9320.05     9610.61    128.93 o 
   3   2   5     6053.89     6393.07     87.46 o 
   4   2   5      400.20      384.28      9.71 o 
   5   2   5       16.98       11.63      3.41 o 
   6   2   5     1114.58     1071.04     22.45 o 
   7   2   5      667.27      665.51     20.86 o 
   8   2   5       62.06       61.65      7.00 o 
   9   2   5       14.09       12.97      5.89 o 
  10   2   5      559.34      627.60     30.21 o 
  11   2   5        0.67       -1.18      9.29 o 
  12   2   5       31.45       33.86     14.00 o 
 -14   3   5       62.42       96.70     20.98 o 
 -13   3   5      201.45      188.01     33.38 o 
 -12   3   5      193.76      222.78     19.59 o 
 -11   3   5       41.93       41.96      8.63 o 
 -10   3   5      197.18      195.47     13.44 o 
  -9   3   5       53.88       49.39      9.66 o 
  -8   3   5       92.47       90.26      9.11 o 
  -7   3   5        0.93        2.69      3.83 o 
  -6   3   5     1385.61     1324.75     28.16 o 
  -5   3   5       10.46       10.42      3.44 o 
  -4   3   5     3452.09     3393.08     62.84 o 
  -3   3   5     3076.98     3245.00     55.70 o 
  -2   3   5      375.87      327.23      9.81 o 
  -1   3   5     5524.97     5300.91     79.04 o 
   0   3   5        0.96       -0.92      1.27 o 
   1   3   5       61.85       72.74      5.31 o 
   2   3   5     2159.22     2548.99     37.21 o 
   3   3   5       53.72       78.56      4.64 o 
   4   3   5       22.77       26.40      2.74 o 
   5   3   5      225.56      261.44      7.54 o 
   6   3   5      498.14      515.34     14.36 o 
   7   3   5      497.22      487.59     15.62 o 
   8   3   5       21.54       35.85      8.14 o 
   9   3   5        1.22       -4.81      4.81 o 
  10   3   5       42.60       40.12      8.78 o 
  11   3   5      276.38      279.96     27.08 o 
  12   3   5       65.93       39.72     17.53 o 
 -13   4   5       21.08       18.03     10.89 o 
 -12   4   5      285.53      296.72     22.40 o 
 -11   4   5       69.61       89.33     11.24 o 
 -10   4   5        4.51       -2.93      5.28 o 
  -9   4   5      561.51      548.13     21.08 o 
  -8   4   5       41.90       42.17      7.03 o 
  -7   4   5       13.89       12.56      4.03 o 
  -6   4   5       44.08       61.84      7.41 o 
  -5   4   5      162.60      150.99     11.86 o 
  -4   4   5      896.26      936.18     18.20 o 
  -3   4   5      208.43      193.46     10.75 o 
  -2   4   5     2322.73     2581.18     41.87 o 
  -1   4   5       65.19       58.67      5.80 o 
   0   4   5      729.36      716.60     13.86 o 
   1   4   5     1682.82     1589.46     41.04 o 
   2   4   5     2137.80     2294.29     35.10 o 
   3   4   5     2027.80     2263.22     35.00 o 
   4   4   5      816.41      904.64     16.77 o 
   5   4   5     1082.51     1056.35     20.21 o 
   6   4   5       49.52       42.08      4.81 o 
   7   4   5      551.16      513.44     28.51 o 
   8   4   5       40.94       32.67      5.85 o 
   9   4   5      806.27      773.30     22.67 o 
  10   4   5       89.53       93.49      9.02 o 
  11   4   5      111.46      126.01     10.74 o 
  12   4   5      229.97      213.94     26.88 o 
 -13   5   5       28.40       16.04     11.19 o 
 -12   5   5      132.21      123.28     20.41 o 
 -11   5   5      699.46      789.20     29.00 o 
 -10   5   5        0.79       -1.62      5.99 o 
  -9   5   5        5.87       -2.85      4.93 o 
  -8   5   5       57.91       67.50      8.67 o 
  -7   5   5      875.71      862.29     26.12 o 
  -6   5   5        3.08       -1.31      3.07 o 
  -5   5   5      332.94      339.06     16.00 o 
  -4   5   5      328.26      317.08     10.66 o 
  -3   5   5     2338.49     2712.12     40.92 o 
  -2   5   5       56.61       49.51      3.92 o 
  -1   5   5      861.84      886.72     18.44 o 
   0   5   5        0.02        0.58      2.04 o 
   1   5   5      254.61      240.74     10.87 o 
   2   5   5        2.71        1.46      1.99 o 
   3   5   5      837.71      803.93     16.15 o 
   4   5   5      509.67      477.46     12.58 o 
   5   5   5       33.44       40.41      4.32 o 
   6   5   5       63.73       78.38      8.03 o 
   7   5   5        6.26        1.61      3.52 o 
   8   5   5        2.10        3.56      4.57 o 
   9   5   5        0.55        5.06      4.86 o 
  10   5   5       25.42       35.19      7.35 o 
  11   5   5        2.05        7.22      6.11 o 
  12   5   5       26.39       21.72     27.51 o 
 -13   6   5       33.48       22.98     11.82 o 
 -12   6   5        0.78       -2.29      8.71 o 
 -11   6   5      165.75      150.42     14.34 o 
 -10   6   5       91.16       77.86     10.80 o 
  -9   6   5       16.01        4.23      6.03 o 
  -8   6   5      545.67      539.25     28.35 o 
  -7   6   5     2886.14     2880.17     63.50 o 
  -6   6   5        0.03       -2.48      3.40 o 
  -5   6   5       48.31       51.52      6.80 o 
  -4   6   5      615.21      617.42     13.53 o 
  -3   6   5      173.48      187.78      7.84 o 
  -2   6   5        9.98        2.52      2.34 o 
  -1   6   5     1338.89     1338.97     25.84 o 
   0   6   5      875.61      801.33     16.29 o 
   1   6   5       75.58       85.07      4.81 o 
   2   6   5      253.96      260.59      9.52 o 
   3   6   5      288.19      285.28     10.18 o 
   4   6   5      558.35      620.07     14.47 o 
   5   6   5      174.09      202.97      9.26 o 
   6   6   5     1195.56     1061.16     24.46 o 
   7   6   5       23.48       31.97      7.40 o 
   8   6   5      235.11      200.02     24.32 o 
   9   6   5       73.21       54.14      8.14 o 
  10   6   5      129.25      145.12     11.51 o 
  11   6   5        4.47        4.12      8.11 o 
 -12   7   5        9.84        1.48      8.27 o 
 -11   7   5       42.80       47.54      8.89 o 
 -10   7   5       64.45       67.32      9.14 o 
  -9   7   5       41.54       33.85      7.19 o 
  -8   7   5     1062.67      972.52     27.15 o 
  -7   7   5      257.27      307.16     14.21 o 
  -6   7   5     1302.35     1296.87     31.08 o 
  -5   7   5       78.83       69.26      5.90 o 
  -4   7   5       22.66       23.17      4.66 o 
  -3   7   5      284.59      330.34     10.30 o 
  -2   7   5       57.68       37.47      4.25 o 
  -1   7   5      102.44      126.05      7.15 o 
   0   7   5      107.58       96.28      5.43 o 
   1   7   5       28.23       35.93      3.85 o 
   2   7   5        0.52        0.51      2.86 o 
   3   7   5       84.41       96.89      6.82 o 
   4   7   5      141.79      148.00     10.82 o 
   5   7   5      256.41      241.89     10.74 o 
   6   7   5       51.84       56.82      6.43 o 
   7   7   5        5.07        4.44      4.33 o 
   8   7   5      141.39      131.84     10.99 o 
   9   7   5        0.60       -5.11      5.82 o 
  10   7   5      146.75      133.49     12.93 o 
  11   7   5       89.13       89.00     15.89 o 
 -12   8   5        0.01       -6.45     11.21 o 
 -11   8   5        5.31        3.29      6.86 o 
 -10   8   5      129.56      141.21     15.04 o 
  -9   8   5       29.16       22.28      6.83 o 
  -8   8   5        3.19        5.43      4.98 o 
  -7   8   5       74.35       70.90      9.42 o 
  -6   8   5     1300.31     1244.42     35.33 o 
  -5   8   5       49.65       53.78      6.92 o 
  -4   8   5       36.17       34.96      6.66 o 
  -3   8   5      451.19      468.05     12.89 o 
  -2   8   5       53.32       66.81      5.58 o 
  -1   8   5      769.32      756.62     18.30 o 
   0   8   5       97.39      103.55      6.11 o 
   1   8   5      101.54       93.68      5.78 o 
   2   8   5      214.60      230.16     10.22 o 
   3   8   5      108.77      117.06      7.81 o 
   4   8   5      675.33      648.42     20.98 o 
   5   8   5      830.19      781.70     23.37 o 
   6   8   5       93.03       70.94      8.38 o 
   7   8   5      448.59      417.33     25.93 o 
   8   8   5      238.09      224.51     17.37 o 
   9   8   5       10.61       24.92      9.08 o 
  10   8   5       84.89       97.24     12.24 o 
 -11   9   5        0.20        2.04      9.08 o 
 -10   9   5        0.69        7.68      8.25 o 
  -9   9   5       36.07       55.40     10.07 o 
  -8   9   5        0.14        3.67      6.10 o 
  -7   9   5      452.53      415.05     20.53 o 
  -6   9   5      103.34       78.41      9.99 o 
  -5   9   5       49.81       72.29      9.58 o 
  -4   9   5       69.24       75.56      7.11 o 
  -3   9   5      355.53      325.45     10.46 o 
  -2   9   5      143.83      132.89      7.68 o 
  -1   9   5       69.38       86.15      6.54 o 
   0   9   5      499.31      494.87     12.96 o 
   1   9   5       24.73       30.84      4.64 o 
   2   9   5       76.25       86.86      7.43 o 
   3   9   5       42.99       36.15      5.78 o 
   4   9   5       12.35        9.03      4.94 o 
   5   9   5       78.64       77.31      8.75 o 
   6   9   5       33.51       37.29      7.27 o 
   7   9   5        3.19       11.71      6.69 o 
   8   9   5       85.17       99.49     11.98 o 
   9   9   5        2.41        0.87      7.43 o 
  10   9   5       14.25        7.48      9.81 o 
 -11  10   5        7.49       -5.58      8.76 o 
 -10  10   5       60.90       75.15     14.45 o 
  -9  10   5        0.46       -1.95      7.09 o 
  -8  10   5        8.36        7.82      7.40 o 
  -7  10   5      126.84      145.82     13.73 o 
  -6  10   5       17.29       17.58      7.71 o 
  -5  10   5        5.34        4.50      5.98 o 
  -4  10   5       64.11       52.41      6.57 o 
  -3  10   5      304.17      305.53     13.54 o 
  -2  10   5       26.87       27.72      4.84 o 
  -1  10   5       18.59       20.68      4.48 o 
   0  10   5       82.61       83.30      7.09 o 
   1  10   5      603.29      595.65     23.72 o 
   2  10   5      502.74      538.20     16.90 o 
   3  10   5      410.92      378.97     16.41 o 
   4  10   5      148.20      140.43     11.21 o 
   5  10   5        0.01       -1.35      4.94 o 
   6  10   5       28.31       26.83      8.01 o 
   7  10   5       53.34       47.25      9.70 o 
   8  10   5       23.36       18.47      8.53 o 
   9  10   5       21.49        7.37     12.52 o 
 -10  11   5        0.08      -10.06     11.81 o 
  -9  11   5       18.67       22.82     11.31 o 
  -8  11   5        4.72        2.77      8.18 o 
  -7  11   5       43.47       53.07     10.27 o 
  -6  11   5      118.42      147.17     14.09 o 
  -5  11   5        1.63       -1.33      5.72 o 
  -4  11   5      110.59      101.52     13.86 o 
  -3  11   5        0.09       -3.74      3.77 o 
  -2  11   5      118.27      128.08      8.52 o 
  -1  11   5        0.97        7.27      4.62 o 
   0  11   5      401.83      391.63     13.54 o 
   1  11   5        0.46        0.73      4.15 o 
   2  11   5      216.43      233.84     14.52 o 
   3  11   5       42.00       37.14      7.32 o 
   4  11   5      209.36      224.04     14.22 o 
   5  11   5      117.94      108.05     11.18 o 
   6  11   5        6.15        9.89      8.22 o 
   7  11   5        1.00       -3.32      6.49 o 
   8  11   5        1.20       -5.69      9.40 o 
  -9  12   5        3.57        0.65     28.05 o 
  -8  12   5        0.10        9.48     11.53 o 
  -7  12   5       71.25       76.31     17.10 o 
  -6  12   5      118.84      140.12     16.58 o 
  -5  12   5        0.56        0.92      7.03 o 
  -4  12   5        9.20       19.69      8.69 o 
  -3  12   5       27.78       35.82      9.74 o 
  -2  12   5       39.20       36.10      7.23 o 
  -1  12   5      308.63      327.68     14.17 o 
   0  12   5       77.08       90.88      8.72 o 
   1  12   5      334.51      349.88     14.96 o 
   2  12   5        1.23       -3.11      5.42 o 
   3  12   5       44.67       48.24      8.58 o 
   4  12   5        1.22       -3.73      5.51 o 
   5  12   5       35.11       27.53      8.72 o 
   6  12   5        0.58       -6.90      6.90 o 
   7  12   5        0.40       -5.75      8.72 o 
  -8  13   5       13.41       48.56     23.74 o 
  -7  13   5        0.10       -5.03     10.63 o 
  -6  13   5        6.08        7.95     11.21 o 
  -5  13   5       10.24        6.76     10.66 o 
  -4  13   5        0.36        4.51      9.68 o 
  -3  13   5      102.06      101.37     17.33 o 
  -2  13   5       45.27       49.83     11.07 o 
  -1  13   5      119.77      131.01     17.19 o 
   0  13   5       17.01       19.89      6.86 o 
   1  13   5        3.73        5.29      5.55 o 
   2  13   5       44.42       45.44      8.77 o 
   3  13   5      102.67      130.44     16.70 o 
   4  13   5       16.95        9.30      8.48 o 
   5  13   5        0.04        7.28     11.06 o 
   6  13   5        2.05       -3.78     11.44 o 
  -6  14   5       28.08       25.98     15.04 o 
  -5  14   5       25.84       34.09     20.23 o 
  -4  14   5       60.96       56.50     25.63 o 
  -3  14   5        1.04       -7.89      9.20 o 
  -2  14   5       19.31        1.62     14.57 o 
  -1  14   5       80.97       39.92     14.12 o 
   0  14   5       43.34       32.71      9.17 o 
   1  14   5       78.50      102.96     16.93 o 
   2  14   5        0.44       -6.30     10.10 o 
   3  14   5        1.76        3.27     11.06 o 
   4  14   5        1.95       -4.83     10.87 o 
   5  14   5       52.58       38.19     15.63 o 
  -3  15   5       41.76        5.93     18.88 o 
  -2  15   5       77.78      109.52     28.59 o 
   1  15   5        4.36       -4.86     15.11 o 
   2  15   5        3.59        4.86     16.19 o 
 -14   0   6       68.30      100.35     29.13 o 
 -12   0   6        1.42       -8.63     11.87 o 
 -10   0   6      627.70      643.62     32.42 o 
  -8   0   6       36.27       43.38      6.69 o 
  -6   0   6     2258.42     2332.49     55.44 o 
  -4   0   6     1019.19      980.58     26.52 o 
  -2   0   6     2517.37     2603.15     57.82 o 
   0   0   6      881.36      832.10     22.22 o 
   2   0   6     1644.47     1646.91     49.77 o 
   4   0   6      692.52      731.81     18.23 o 
   6   0   6      517.54      508.10     18.03 o 
   8   0   6     1121.52     1126.17     86.32 o 
  10   0   6       50.80       60.96     20.50 o 
  12   0   6      289.25      309.14     44.24 o 
 -14   1   6        5.24        1.73     11.43 o 
 -13   1   6       41.31       27.09     25.09 o 
 -12   1   6       22.22       32.27     13.46 o 
 -11   1   6        0.02       -4.47      5.45 o 
 -10   1   6      183.06      188.77     12.88 o 
  -9   1   6      238.66      245.60     11.68 o 
  -8   1   6      565.45      538.45     16.31 o 
  -7   1   6        4.89        1.51      2.49 o 
  -6   1   6     1348.74     1309.82     24.56 o 
  -5   1   6     3432.96     3658.83     57.16 o 
  -4   1   6      238.89      317.97     12.59 o 
  -3   1   6     2198.84     2118.81     34.48 o 
  -2   1   6       55.37       74.15      4.62 o 
  -1   1   6        1.03        0.68      1.53 o 
   0   1   6      727.42      732.43     13.14 o 
   1   1   6        1.83        2.40      1.94 o 
   2   1   6      769.54      857.95     19.78 o 
   3   1   6        2.09        5.19      2.11 o 
   4   1   6      370.06      367.73     14.64 o 
   5   1   6      611.55      583.21     12.29 o 
   6   1   6       29.84       25.94      2.60 o 
   7   1   6     3509.96     3355.86     55.23 o 
   8   1   6      679.28      649.55     19.75 o 
   9   1   6       14.64       12.98      7.62 o 
  10   1   6       20.63       19.36      8.98 o 
  11   1   6       79.54      107.59     19.41 o 
  12   1   6       15.49       12.55     11.90 o 
 -14   2   6       42.98       18.52     13.35 o 
 -13   2   6        0.82       15.07     12.01 o 
 -12   2   6       17.03       14.14      8.59 o 
 -11   2   6      722.23      684.03     44.27 o 
 -10   2   6       75.26       63.61      7.50 o 
  -9   2   6      267.69      256.45     12.02 o 
  -8   2   6      251.49      266.25     14.32 o 
  -7   2   6        5.03        7.68      4.22 o 
  -6   2   6       11.05       10.49      2.69 o 
  -5   2   6      296.30      271.17     14.96 o 
  -4   2   6      267.59      247.05     15.56 o 
  -3   2   6     8511.13     8352.45    133.99 o 
  -2   2   6      737.64      750.93     14.83 o 
  -1   2   6     1361.38     1394.58     23.97 o 
   0   2   6     1815.13     1715.42     31.36 o 
   1   2   6     4214.34     4272.09     56.14 o 
   2   2   6        8.01       17.39      3.83 o 
   3   2   6       14.22        5.88      1.52 o 
   4   2   6      532.59      578.83     13.27 o 
   5   2   6      894.97      872.93     19.22 o 
   6   2   6      785.48      739.49     17.69 o 
   7   2   6     1361.39     1347.54     34.42 o 
   8   2   6      272.71      285.05     13.38 o 
   9   2   6       10.18        7.83      6.77 o 
  10   2   6       14.87       16.50      9.02 o 
  11   2   6       24.90        9.37     11.52 o 
  12   2   6        9.90       17.83     13.72 o 
 -14   3   6       26.76       13.31     13.48 o 
 -13   3   6       70.73       65.75     13.77 o 
 -12   3   6      305.06      328.79     32.10 o 
 -11   3   6        1.22       -2.71      5.83 o 
 -10   3   6      110.87      109.88     12.69 o 
  -9   3   6        5.15        2.13      4.49 o 
  -8   3   6     1079.79     1055.71     28.26 o 
  -7   3   6       25.35       29.68      4.93 o 
  -6   3   6      571.62      535.66     16.99 o 
  -5   3   6      787.11      789.20     16.53 o 
  -4   3   6       27.94       51.58      3.92 o 
  -3   3   6     2481.06     2517.35     40.62 o 
  -2   3   6      249.95      208.45      7.34 o 
  -1   3   6       53.47       54.24      5.95 o 
   0   3   6       87.46      117.84      5.98 o 
   1   3   6     3059.75     3208.25     40.99 o 
   2   3   6      560.86      574.67     11.64 o 
   3   3   6     1013.01     1170.71     20.39 o 
   4   3   6       31.28       31.98      3.25 o 
   5   3   6      831.92      918.71     16.77 o 
   6   3   6      355.73      338.89     10.00 o 
   7   3   6      190.38      197.24      8.18 o 
   8   3   6      243.87      229.44     23.56 o 
   9   3   6       83.70       91.30     10.80 o 
  10   3   6      179.36      170.52     14.23 o 
  11   3   6      148.01      169.09     23.12 o 
  12   3   6       45.04       51.35     22.66 o 
 -13   4   6       24.71       17.07     11.40 o 
 -12   4   6      192.63      198.08     19.18 o 
 -11   4   6      158.89      152.55     13.37 o 
 -10   4   6      334.19      372.10     18.74 o 
  -9   4   6       65.93       56.68      8.48 o 
  -8   4   6      157.02      162.44      9.82 o 
  -7   4   6      932.02      897.77     25.41 o 
  -6   4   6      187.39      165.34      8.77 o 
  -5   4   6     2731.99     2584.97     47.91 o 
  -4   4   6     1917.88     1881.61     32.32 o 
  -3   4   6     1742.33     1874.51     34.03 o 
  -2   4   6     1915.99     1739.63     30.40 o 
  -1   4   6     3425.98     3511.43     60.24 o 
   0   4   6      843.70      845.97     16.23 o 
   1   4   6       49.30       35.02      3.03 o 
   2   4   6       15.28       53.07      4.08 o 
   3   4   6      337.03      358.83      8.88 o 
   4   4   6       11.43       16.51      2.82 o 
   5   4   6      233.91      242.10      8.33 o 
   6   4   6       26.38       28.91      4.39 o 
   7   4   6       19.93       13.86      4.07 o 
   8   4   6       68.41       57.71      7.11 o 
   9   4   6      211.31      237.95     12.16 o 
  10   4   6        0.73       -1.59      4.75 o 
  11   4   6       30.65       32.99      7.78 o 
  12   4   6        1.02        2.36     14.57 o 
 -13   5   6       16.53       18.14     10.36 o 
 -12   5   6       36.49       52.97     15.16 o 
 -11   5   6       95.35      115.10     14.17 o 
 -10   5   6        6.48        1.88      6.46 o 
  -9   5   6     1794.28     1804.62     46.09 o 
  -8   5   6        2.10        1.33      4.53 o 
  -7   5   6        1.11       -3.46      3.46 o 
  -6   5   6      257.70      283.02     11.52 o 
  -5   5   6     1738.69     1757.96     39.30 o 
  -4   5   6      399.52      450.10     11.80 o 
  -3   5   6      585.04      614.53     14.57 o 
  -2   5   6      153.66      189.59      8.30 o 
  -1   5   6     3387.78     3370.15     54.49 o 
   0   5   6     3898.70     3820.94     55.99 o 
   1   5   6      736.28      796.02     16.91 o 
   2   5   6       70.92       67.43      5.72 o 
   3   5   6       62.03       64.83      4.67 o 
   4   5   6      957.60     1009.60     19.84 o 
   5   5   6      126.45      123.56      9.72 o 
   6   5   6      596.02      564.73     15.92 o 
   7   5   6      167.31      149.07      8.68 o 
   8   5   6      303.60      307.92     15.85 o 
   9   5   6       14.18       15.15      6.85 o 
  10   5   6      288.24      318.19     17.12 o 
  11   5   6       44.38       56.42     11.30 o 
 -13   6   6       48.98       42.20     15.92 o 
 -12   6   6       23.18       30.18     11.23 o 
 -11   6   6        3.58        9.49      7.40 o 
 -10   6   6      268.48      286.89     26.79 o 
  -9   6   6      292.84      271.40     16.00 o 
  -8   6   6      265.55      250.17     14.82 o 
  -7   6   6       57.79       47.97      7.66 o 
  -6   6   6     1364.18     1304.30     27.13 o 
  -5   6   6      104.04      119.90      7.17 o 
  -4   6   6        3.54        0.52      2.30 o 
  -3   6   6       15.67        7.84      2.89 o 
  -2   6   6      374.20      401.27     10.82 o 
  -1   6   6       99.52       91.80      5.99 o 
   0   6   6       33.46       29.62      3.64 o 
   1   6   6      142.27      156.99      6.75 o 
   2   6   6       23.98       23.62      3.88 o 
   3   6   6      388.35      344.12     11.45 o 
   4   6   6        1.87       -0.10      2.79 o 
   5   6   6      104.83      127.76      7.09 o 
   6   6   6      366.13      327.61     16.77 o 
   7   6   6      114.49      105.02      8.04 o 
   8   6   6        0.37        1.88      4.34 o 
   9   6   6        2.48        1.58      5.53 o 
  10   6   6       36.65       46.63     10.66 o 
  11   6   6      319.29      339.68     25.18 o 
 -12   7   6       32.26       35.89     10.27 o 
 -11   7   6      103.36      115.26     12.43 o 
 -10   7   6        4.82       -2.20      5.33 o 
  -9   7   6        8.89        2.05      5.21 o 
  -8   7   6       31.01       37.08      8.35 o 
  -7   7   6      241.33      274.61     14.13 o 
  -6   7   6      254.24      228.41     10.26 o 
  -5   7   6       83.78       85.34      6.56 o 
  -4   7   6       68.00       69.04      5.79 o 
  -3   7   6      648.69      653.90     21.81 o 
  -2   7   6       51.48       57.76      7.21 o 
  -1   7   6      794.53      759.34     18.25 o 
   0   7   6       15.73       22.66      3.63 o 
   1   7   6     1882.33     1979.18     31.32 o 
   2   7   6      952.43      999.11     22.48 o 
   3   7   6      372.44      363.83     12.53 o 
   4   7   6       10.00       15.46      4.33 o 
   5   7   6     1738.50     1747.36     43.35 o 
   6   7   6      111.03      100.14      9.25 o 
   7   7   6       46.21       48.01      7.48 o 
   8   7   6       84.91      121.43     16.94 o 
   9   7   6      147.21      134.77     24.77 o 
  10   7   6      194.10      220.77     25.39 o 
  11   7   6        0.99        8.05      9.98 o 
 -12   8   6       20.36       32.18     16.33 o 
 -11   8   6       61.10       62.48     15.26 o 
 -10   8   6      263.19      281.77     18.33 o 
  -9   8   6       31.83       26.49      7.88 o 
  -8   8   6       18.18        4.90      5.75 o 
  -7   8   6      276.75      240.37     15.42 o 
  -6   8   6      122.30      101.32     10.77 o 
  -5   8   6       16.17       14.07      4.93 o 
  -4   8   6       43.73       34.96      6.25 o 
  -3   8   6       10.30        9.89      3.50 o 
  -2   8   6      448.69      458.77     12.90 o 
  -1   8   6       60.50       58.09      6.59 o 
   0   8   6     1297.02     1229.78     22.50 o 
   1   8   6       20.52       13.66      3.54 o 
   2   8   6        5.21        3.54      3.62 o 
   3   8   6      498.66      538.99     16.07 o 
   4   8   6      341.37      313.27     12.49 o 
   5   8   6      184.70      171.32     11.38 o 
   6   8   6      188.10      205.65     15.20 o 
   7   8   6      315.72      326.87     18.01 o 
   8   8   6        0.55        7.89      6.62 o 
   9   8   6       14.34        8.62      7.89 o 
  10   8   6       85.10      102.24     16.89 o 
 -11   9   6       83.31       81.13     15.10 o 
 -10   9   6       62.89       72.14     13.88 o 
  -9   9   6       21.07       41.18      8.92 o 
  -8   9   6        0.90       -2.59      6.03 o 
  -7   9   6       64.31       47.27      8.95 o 
  -6   9   6        5.99        3.85      5.24 o 
  -5   9   6       10.41        5.06      4.69 o 
  -4   9   6      583.94      600.63     19.42 o 
  -3   9   6       43.69       39.59      5.10 o 
  -2   9   6      144.65      150.76      7.60 o 
  -1   9   6      143.22      145.94     10.34 o 
   0   9   6      530.18      526.40     14.24 o 
   1   9   6      360.94      354.92     11.93 o 
   2   9   6     1009.22      975.27     24.29 o 
   3   9   6       19.31       13.76      4.75 o 
   4   9   6      718.93      696.73     22.31 o 
   5   9   6        9.31       21.32      6.14 o 
   6   9   6      951.51      900.02     36.09 o 
   7   9   6       76.56       59.09      9.53 o 
   8   9   6        0.26       -0.19      6.62 o 
   9   9   6        0.10       -2.91      7.76 o 
  10   9   6        1.37        5.04     13.22 o 
 -11  10   6       38.59       34.53     15.64 o 
 -10  10   6       20.20       24.43     11.03 o 
  -9  10   6      121.62      137.17     26.04 o 
  -8  10   6        5.65        5.89      6.72 o 
  -7  10   6        8.95       13.23      8.95 o 
  -6  10   6        0.44       -2.64      5.12 o 
  -5  10   6      161.83      187.75     14.28 o 
  -4  10   6      170.71      168.49      9.39 o 
  -3  10   6        7.09        0.85      3.87 o 
  -2  10   6       16.67       21.62      4.76 o 
  -1  10   6      602.72      609.53     17.83 o 
   0  10   6      590.86      580.42     15.83 o 
   1  10   6        0.05       -0.46      3.90 o 
   2  10   6      385.57      427.14     15.52 o 
   3  10   6        4.92       15.47      5.58 o 
   4  10   6      119.99      113.96     12.85 o 
   5  10   6       77.49       81.67     10.54 o 
   6  10   6        2.32        2.69      5.57 o 
   7  10   6      366.70      414.45     21.63 o 
   8  10   6        0.14       -0.10      6.69 o 
   9  10   6       23.64        7.74     12.05 o 
 -10  11   6       19.23       18.51     13.83 o 
  -9  11   6        3.08       -0.09      8.99 o 
  -8  11   6        5.64       15.10      9.66 o 
  -7  11   6        0.36       -6.34      7.68 o 
  -6  11   6      113.02      116.09     12.93 o 
  -5  11   6       45.11       40.39     13.00 o 
  -4  11   6      138.74      157.23     11.65 o 
  -3  11   6      611.41      699.15     28.91 o 
  -2  11   6       12.27        8.89      4.72 o 
  -1  11   6        2.89        7.13      5.29 o 
   0  11   6       42.15       31.46      5.51 o 
   1  11   6      376.94      342.93     16.69 o 
   2  11   6       44.65       39.57      6.84 o 
   3  11   6        4.25        4.93      5.36 o 
   4  11   6       26.84       22.66      6.75 o 
   5  11   6      267.62      297.91     16.79 o 
   6  11   6      362.72      363.36     21.88 o 
   7  11   6        0.07        7.16      7.32 o 
   8  11   6        3.15        7.67     10.64 o 
  -9  12   6       16.86       45.72     16.07 o 
  -8  12   6        2.12       -9.98      9.98 o 
  -7  12   6        0.01        7.94      9.95 o 
  -6  12   6       13.72        3.75      8.41 o 
  -5  12   6       46.72       13.45     19.45 o 
  -4  12   6        1.07        0.57      6.84 o 
  -3  12   6        1.29       -1.70      5.77 o 
  -2  12   6       78.68       79.33      9.34 o 
  -1  12   6       80.54       63.39      7.21 o 
   0  12   6      149.57      168.21     11.07 o 
   1  12   6       97.59      105.68      9.48 o 
   2  12   6      192.85      220.06     14.24 o 
   3  12   6       11.97       -1.01      5.74 o 
   4  12   6       33.56       23.64      8.37 o 
   5  12   6       82.84       99.11     14.53 o 
   6  12   6        8.23       -1.03      8.86 o 
   7  12   6        0.01        3.74      9.93 o 
  -7  13   6       14.87        9.28     14.57 o 
  -6  13   6       21.07       24.23     12.74 o 
  -5  13   6        1.76        4.86     15.38 o 
  -4  13   6        0.95        6.43     10.49 o 
  -3  13   6       76.79      107.99     14.25 o 
  -2  13   6       80.29       81.85     12.84 o 
  -1  13   6       50.53       61.22     10.98 o 
   0  13   6       21.54       20.23      6.32 o 
   1  13   6       43.34       37.92      7.39 o 
   2  13   6        2.45       -2.14      5.94 o 
   3  13   6        8.49        2.42      6.38 o 
   4  13   6        5.22       -1.28      6.54 o 
   5  13   6        2.87       -9.83      9.83 o 
   6  13   6      125.92      142.47     24.28 o 
  -6  14   6        0.00        2.92     12.36 o 
  -5  14   6        0.02      -11.04     11.04 o 
  -4  14   6       34.98       52.55     15.55 o 
  -3  14   6       35.75       33.72     14.12 o 
  -2  14   6      201.47      290.79     37.77 o 
  -1  14   6      262.92      329.94     22.46 o 
   0  14   6       34.91       29.67      8.96 o 
   1  14   6       57.57       45.91     12.08 o 
   2  14   6        2.87        4.89      9.44 o 
   3  14   6        5.60       -9.44     10.68 o 
   4  14   6        4.18       -9.17     14.57 o 
  -3  15   6        0.39        7.55     18.34 o 
  -2  15   6       85.46       62.58     22.66 o 
   1  15   6        0.19       19.42     18.88 o 
 -13   0   7        0.03       -3.78     14.57 o 
 -11   0   7       13.33        4.05      9.98 o 
  -9   0   7      557.97      508.27     27.05 o 
  -7   0   7       57.82       30.19      8.91 o 
  -5   0   7     2305.56     2170.88     51.95 o 
  -3   0   7     2647.03     2610.87     59.38 o 
  -1   0   7      709.52      734.65     25.90 o 
   1   0   7     1814.24     2048.46     48.38 o 
   3   0   7     6574.29     6852.28    258.96 o 
   5   0   7       73.84      103.75      5.69 o 
   7   0   7     2232.69     2233.19     42.82 o 
   9   0   7       32.78       23.54     12.68 o 
  11   0   7       21.23       33.99     19.42 o 
 -14   1   7        0.01      -10.44     10.44 o 
 -13   1   7        0.25        6.42     11.33 o 
 -12   1   7       11.96        6.25      7.52 o 
 -11   1   7       33.30       20.68      7.21 o 
 -10   1   7        2.93       -4.53      4.53 o 
  -9   1   7      104.54      115.59      8.63 o 
  -8   1   7      177.13      182.73      9.73 o 
  -7   1   7       52.91       52.36      7.04 o 
  -6   1   7      115.89       84.69      5.87 o 
  -5   1   7     1970.49     1920.74     33.16 o 
  -4   1   7      361.29      390.66     10.18 o 
  -3   1   7     1202.69     1178.20     21.60 o 
  -2   1   7      403.22      485.22     11.22 o 
  -1   1   7      556.70      517.76     12.62 o 
   0   1   7      746.60      790.94     14.51 o 
   1   1   7     1479.62     1544.55     29.85 o 
   2   1   7     5118.05     5250.84     79.38 o 
   3   1   7     5104.67     5600.34     78.67 o 
   4   1   7      501.94      526.68     13.95 o 
   5   1   7       85.28       67.42      5.82 o 
   6   1   7     2157.50     2136.64     28.62 o 
   7   1   7      411.42      400.26     14.32 o 
   8   1   7     1023.90      992.14     26.70 o 
   9   1   7      167.89      166.48     28.05 o 
  10   1   7       91.69       85.53     13.23 o 
  11   1   7       53.94       46.94     14.88 o 
  12   1   7       66.03       47.12     17.15 o 
 -14   2   7        0.13        2.73     11.92 o 
 -13   2   7        3.02       -2.11      8.60 o 
 -12   2   7       26.62       28.42      9.94 o 
 -11   2   7      100.52       84.82     12.72 o 
 -10   2   7        1.63        2.78      4.60 o 
  -9   2   7        0.06        1.93      4.43 o 
  -8   2   7     1712.83     1760.26     37.12 o 
  -7   2   7      440.42      457.97     14.51 o 
  -6   2   7        4.09        0.21      2.25 o 
  -5   2   7      307.44      311.77      9.25 o 
  -4   2   7     2821.48     2792.12     45.13 o 
  -3   2   7     2744.10     2981.09     47.36 o 
  -2   2   7       11.97       13.97      2.53 o 
  -1   2   7      150.34      156.71      6.64 o 
   0   2   7     1983.74     1933.71     32.41 o 
   1   2   7        5.35       12.57      2.85 o 
   2   2   7      153.84      182.16      9.96 o 
   3   2   7     2172.85     2480.29     38.13 o 
   4   2   7      145.33      112.06      5.92 o 
   5   2   7      138.09      121.77      6.86 o 
   6   2   7       16.32        5.25      3.43 o 
   7   2   7       21.63       22.50      4.95 o 
   8   2   7      400.97      360.84     12.02 o 
   9   2   7       18.39       20.35      7.07 o 
  10   2   7       33.35       41.87     10.86 o 
  11   2   7        0.00       -4.99      9.85 o 
  12   2   7       45.80       62.31     18.26 o 
 -14   3   7       37.99       29.13     14.30 o 
 -13   3   7       20.47       31.57     11.42 o 
 -12   3   7        2.14       -4.58      7.34 o 
 -11   3   7       20.98       12.95      6.89 o 
 -10   3   7        1.44        0.29      5.31 o 
  -9   3   7        1.12       -1.89      4.27 o 
  -8   3   7       20.57       28.10      5.25 o 
  -7   3   7      615.08      608.63     17.65 o 
  -6   3   7       46.89       52.36      7.08 o 
  -5   3   7       33.48       31.86      4.11 o 
  -4   3   7     1766.48     1592.52     28.32 o 
  -3   3   7     2550.76     2477.43     40.55 o 
  -2   3   7     5391.55     5255.00     87.06 o 
  -1   3   7      660.56      630.98     14.58 o 
   0   3   7      230.10      221.87      7.20 o 
   1   3   7       75.70       72.92      4.10 o 
   2   3   7     1051.87      973.13     16.36 o 
   3   3   7     2617.04     2775.43     41.63 o 
   4   3   7      133.51      120.24      6.22 o 
   5   3   7       14.49       15.65      4.00 o 
   6   3   7       49.53       48.69      4.36 o 
   7   3   7      210.90      215.00      8.36 o 
   8   3   7      155.57      149.21      8.99 o 
   9   3   7       23.93       17.17      4.81 o 
  10   3   7      245.96      246.36     17.84 o 
  11   3   7        0.49       -4.08     10.50 o 
  12   3   7       88.40      119.69     24.55 o 
 -13   4   7        0.43       -2.02      9.32 o 
 -12   4   7       40.01       57.14     12.75 o 
 -11   4   7       21.07       25.84      7.86 o 
 -10   4   7       48.12       52.97      8.97 o 
  -9   4   7      130.77      139.77     11.65 o 
  -8   4   7     1274.94     1264.56     35.77 o 
  -7   4   7        2.19        1.77      3.55 o 
  -6   4   7     1023.90     1004.34     24.01 o 
  -5   4   7     3950.30     4017.50     63.52 o 
  -4   4   7      386.19      379.66     10.43 o 
  -3   4   7     2478.45     2472.69     40.88 o 
  -2   4   7     2315.51     2464.24     41.23 o 
  -1   4   7      124.76      117.40      6.45 o 
   0   4   7     1152.75     1183.62     25.37 o 
   1   4   7      146.84      121.84      5.94 o 
   2   4   7      358.35      340.35      8.20 o 
   3   4   7      409.68      360.93     13.31 o 
   4   4   7       15.38       20.34      3.98 o 
   5   4   7      542.72      548.97     13.27 o 
   6   4   7       60.89       52.04      4.75 o 
   7   4   7       44.93       44.52      5.14 o 
   8   4   7        7.63        3.28      4.01 o 
   9   4   7       12.84       13.70      5.54 o 
  10   4   7        1.39       -1.50      4.79 o 
  11   4   7       62.64       76.00     18.12 o 
 -13   5   7        2.15        8.75      9.94 o 
 -12   5   7       65.37       60.43     12.71 o 
 -11   5   7       13.20       14.53      7.68 o 
 -10   5   7      160.88      177.81     13.96 o 
  -9   5   7        2.01       -4.93      5.22 o 
  -8   5   7     1103.85     1000.64     25.84 o 
  -7   5   7        8.29        7.04      4.40 o 
  -6   5   7        0.02        0.16      3.31 o 
  -5   5   7       12.35       21.32      4.40 o 
  -4   5   7       48.98       53.49      4.28 o 
  -3   5   7       70.52       73.90      5.35 o 
  -2   5   7      544.53      641.80     15.39 o 
  -1   5   7      876.10      880.15     19.06 o 
   0   5   7       14.40       11.62      2.68 o 
   1   5   7      304.85      327.99     11.51 o 
   2   5   7      815.09      690.57     33.90 o 
   3   5   7       25.93       21.71      3.23 o 
   4   5   7      334.71      339.30     14.97 o 
   5   5   7        0.15       -0.51      2.81 o 
   6   5   7       29.27       32.32      6.12 o 
   7   5   7      101.30      103.59      7.80 o 
   8   5   7        0.61        1.90      3.88 o 
   9   5   7        2.03        2.35      5.10 o 
  10   5   7       52.41       58.79     14.46 o 
  11   5   7      134.98      151.80     58.54 o 
 -13   6   7       16.86       27.79     14.05 o 
 -12   6   7      119.84      107.91     28.36 o 
 -11   6   7        1.95       -0.95      6.84 o 
 -10   6   7      230.51      209.91     17.07 o 
  -9   6   7       21.88       14.09      6.63 o 
  -8   6   7      686.70      605.14     22.51 o 
  -7   6   7     1253.40     1167.29     45.07 o 
  -6   6   7     2062.81     2033.44     38.16 o 
  -5   6   7      560.52      500.48     16.16 o 
  -4   6   7     1204.46     1198.65     24.54 o 
  -3   6   7      403.71      437.03     12.61 o 
  -2   6   7        1.46        6.61      4.64 o 
  -1   6   7       14.67       13.37      4.12 o 
   0   6   7      282.33      262.58      8.94 o 
   1   6   7      536.56      531.40     13.91 o 
   2   6   7        2.08        2.39      3.11 o 
   3   6   7       36.66       25.91      4.30 o 
   4   6   7     1027.87     1029.61     28.91 o 
   5   6   7       24.20       26.46      4.27 o 
   6   6   7      126.19      103.53      7.60 o 
   7   6   7      104.83       87.76      7.61 o 
   8   6   7       27.73       31.36      7.23 o 
   9   6   7       57.89       69.24      9.07 o 
  10   6   7        6.40        4.32      7.08 o 
  11   6   7       50.80       59.08     17.80 o 
 -12   7   7        0.04        4.98      8.35 o 
 -11   7   7        0.08        1.87      7.03 o 
 -10   7   7        1.27        5.14      5.88 o 
  -9   7   7       72.16       87.33      9.53 o 
  -8   7   7        1.32       -1.35      4.41 o 
  -7   7   7      820.77      746.35     26.88 o 
  -6   7   7       28.35       26.28      5.68 o 
  -5   7   7        2.24        2.90      3.83 o 
  -4   7   7       24.70       17.97      3.97 o 
  -3   7   7       20.37       25.47      4.43 o 
  -2   7   7     1156.34     1183.95     23.05 o 
  -1   7   7       59.50       60.50      5.64 o 
   0   7   7      662.31      692.89     16.04 o 
   1   7   7        3.39        1.56      2.72 o 
   2   7   7       25.57       30.03      5.80 o 
   3   7   7      274.53      302.53     13.39 o 
   4   7   7      366.61      329.20     12.46 o 
   5   7   7      140.71      137.38     10.34 o 
   6   7   7       58.14       41.14      6.72 o 
   7   7   7        2.59        3.86      4.71 o 
   8   7   7      114.90      129.87     10.64 o 
   9   7   7      140.78      150.67     14.72 o 
  10   7   7       20.97       16.51     12.57 o 
 -12   8   7       33.09       32.17     17.26 o 
 -11   8   7        2.60        1.82      8.49 o 
 -10   8   7       43.74       39.87      9.50 o 
  -9   8   7       79.12       65.90     10.33 o 
  -8   8   7      117.42      111.84     16.40 o 
  -7   8   7       10.62       12.97      6.67 o 
  -6   8   7      224.26      204.56     11.92 o 
  -5   8   7       88.92      109.00      8.97 o 
  -4   8   7        8.13       -0.18      4.24 o 
  -3   8   7       91.34       93.11      6.79 o 
  -2   8   7       30.37       18.14      5.00 o 
  -1   8   7        3.83        2.16      3.44 o 
   0   8   7      125.52      141.53      8.13 o 
   1   8   7        8.14        8.70      3.46 o 
   2   8   7       10.74        4.85      4.54 o 
   3   8   7       10.70       13.44      4.51 o 
   4   8   7       13.30       11.70      4.50 o 
   5   8   7      695.21      704.22     23.13 o 
   6   8   7       52.26       56.27     11.21 o 
   7   8   7        2.61        5.31      5.45 o 
   8   8   7      121.45      134.56     12.58 o 
   9   8   7      116.34      129.35     13.92 o 
  10   8   7        3.32        3.88     13.21 o 
 -11   9   7       55.85       69.63     15.51 o 
 -10   9   7       25.60       22.90     10.88 o 
  -9   9   7       25.27       22.32      8.17 o 
  -8   9   7       14.14       28.58      8.19 o 
  -7   9   7       90.37       89.79     11.76 o 
  -6   9   7       66.52       48.55     10.59 o 
  -5   9   7      416.02      393.21     18.82 o 
  -4   9   7      100.56       97.15      8.93 o 
  -3   9   7       38.24       42.13      5.79 o 
  -2   9   7       11.17       15.56      4.27 o 
  -1   9   7       27.35       34.91      5.44 o 
   0   9   7       29.15       19.53      4.27 o 
   1   9   7      617.03      642.39     18.31 o 
   2   9   7      250.44      309.60     19.23 o 
   3   9   7      151.97      164.29     10.06 o 
   4   9   7       26.87       28.52      6.50 o 
   5   9   7      317.14      311.05     15.63 o 
   6   9   7        0.34       -4.25      4.99 o 
   7   9   7        0.14       -1.32      5.43 o 
   8   9   7       22.56        5.69      7.17 o 
   9   9   7        4.45       -4.77     13.76 o 
 -10  10   7        0.05        6.33      9.85 o 
  -9  10   7       29.06       24.03      9.94 o 
  -8  10   7        1.14       -2.95      7.42 o 
  -7  10   7        0.48        1.99      6.32 o 
  -6  10   7       20.62       21.93      7.28 o 
  -5  10   7        5.15        0.07      5.49 o 
  -4  10   7       30.94       42.12      7.31 o 
  -3  10   7      154.21      153.43     10.01 o 
  -2  10   7        0.33       -0.55      3.55 o 
  -1  10   7       39.19       37.31      5.91 o 
   0  10   7       67.25       52.31      5.95 o 
   1  10   7       24.45       29.33      5.67 o 
   2  10   7       12.73       10.82      4.81 o 
   3  10   7       13.73        8.14      5.59 o 
   4  10   7      274.18      312.71     19.99 o 
   5  10   7      138.16      157.29     21.99 o 
   6  10   7        9.83       11.73      6.21 o 
   7  10   7        0.02        1.41      6.09 o 
   8  10   7      151.44      153.54     14.96 o 
   9  10   7      108.47      139.04     24.60 o 
 -10  11   7       52.16       58.80     14.83 o 
  -9  11   7       21.07       20.28     10.51 o 
  -8  11   7       56.23       55.78     12.67 o 
  -7  11   7        4.01        3.13      8.09 o 
  -6  11   7        5.60        9.30      8.32 o 
  -5  11   7        8.23        0.64      8.29 o 
  -4  11   7       28.89       10.80      7.12 o 
  -3  11   7       68.62       59.51      8.36 o 
  -2  11   7        3.47        1.42      4.32 o 
  -1  11   7      157.96      159.67      9.44 o 
   0  11   7       11.56        8.57      4.49 o 
   1  11   7        7.97        9.31      5.00 o 
   2  11   7      562.13      573.34     19.06 o 
   3  11   7        1.44       -4.85      4.85 o 
   4  11   7        2.44       -2.21      5.35 o 
   5  11   7        0.05       -2.27      5.98 o 
   6  11   7       19.80       22.60      7.51 o 
   7  11   7        0.16        1.47      7.88 o 
   8  11   7      110.19      102.39     17.72 o 
  -9  12   7        8.37       56.65     23.20 o 
  -8  12   7        0.00        6.17      9.62 o 
  -7  12   7        3.55        4.04      8.64 o 
  -6  12   7       19.43       18.15      9.53 o 
  -5  12   7        8.63       11.33      7.83 o 
  -4  12   7      383.53      378.71     23.34 o 
  -3  12   7      137.46      148.41     18.47 o 
  -2  12   7       16.34       12.59      5.93 o 
  -1  12   7       41.67       41.68      6.39 o 
   0  12   7       56.05       78.28      8.56 o 
   1  12   7       44.90       48.20      7.57 o 
   2  12   7        0.04       -5.28      5.28 o 
   3  12   7       75.53       76.41     10.22 o 
   4  12   7        0.54       -5.41      5.52 o 
   5  12   7      135.16      166.36     14.41 o 
   6  12   7      173.27      193.64     17.06 o 
   7  12   7       12.42       -9.18      9.18 o 
  -7  13   7        8.63        3.31     12.01 o 
  -6  13   7        0.15       -2.31     11.13 o 
  -5  13   7       51.88       83.74     26.17 o 
  -4  13   7       19.48       27.49     10.08 o 
  -3  13   7        7.06       10.17      8.40 o 
  -2  13   7        0.23        1.46      6.28 o 
  -1  13   7       13.52        5.81      6.92 o 
   0  13   7        4.81        3.51      5.55 o 
   1  13   7      362.06      409.67     19.39 o 
   2  13   7        0.62       -0.78      6.04 o 
   3  13   7        1.59       -1.47      6.40 o 
   4  13   7        4.18        1.18      7.07 o 
   5  13   7      143.55      172.86     25.55 o 
  -5  14   7       13.12        7.01     24.28 o 
  -4  14   7       26.53       36.13     14.27 o 
  -3  14   7       22.85       14.03     12.01 o 
  -2  14   7       42.45       44.24     18.88 o 
  -1  14   7       50.50       31.51     10.75 o 
   0  14   7        0.10        2.70     10.68 o 
   1  14   7      109.08      107.22     15.72 o 
   2  14   7       23.43       10.44     12.13 o 
   3  14   7       12.17       12.25     10.46 o 
   4  14   7        9.21        6.20     12.59 o 
 -14   0   8        1.82       11.87     17.26 o 
 -12   0   8        9.65        7.81     10.49 o 
 -10   0   8      198.50      165.55     30.21 o 
  -8   0   8       43.42       42.32      7.36 o 
  -6   0   8      715.46      695.29     33.54 o 
  -4   0   8     5226.86     5162.85    137.48 o 
  -2   0   8        3.41        3.96      3.11 o 
   0   0   8      370.85      451.60     15.99 o 
   2   0   8        8.27       34.41      8.90 o 
   4   0   8     1945.34     1878.58     47.81 o 
   6   0   8     4463.86     4553.06     86.19 o 
   8   0   8      512.94      544.93     30.57 o 
  10   0   8       23.82       13.49     14.03 o 
  12   0   8      251.71      282.16     43.16 o 
 -14   1   8       37.64       43.65     15.92 o 
 -13   1   8        0.01       -8.57      9.51 o 
 -12   1   8      106.07      139.94     16.99 o 
 -11   1   8      136.00      130.14     12.36 o 
 -10   1   8      196.64      215.26     13.82 o 
  -9   1   8      469.01      495.45     24.96 o 
  -8   1   8        2.02        6.16      3.34 o 
  -7   1   8      152.65      191.47     14.59 o 
  -6   1   8       17.08       15.85      3.89 o 
  -5   1   8      462.21      467.59     12.12 o 
  -4   1   8      108.93       91.23      6.27 o 
  -3   1   8     9044.40     9172.51    134.61 o 
  -2   1   8       41.25       51.68      5.91 o 
  -1   1   8       10.82        5.91      2.81 o 
   0   1   8     2166.39     2168.56     36.29 o 
   1   1   8     4354.06     4592.11     77.90 o 
   2   1   8      814.60      802.68     21.43 o 
   3   1   8     1273.72     1362.87     23.61 o 
   4   1   8      816.01      790.67     17.41 o 
   5   1   8      672.31      690.31     15.09 o 
   6   1   8      166.58      181.55     10.65 o 
   7   1   8      123.94      140.86      6.66 o 
   8   1   8      724.54      759.94     18.73 o 
   9   1   8      165.01      205.79     14.61 o 
  10   1   8       66.36       45.00     17.26 o 
  11   1   8        0.10       -3.35     10.83 o 
  12   1   8       31.83       40.34     16.72 o 
 -14   2   8        5.31        0.17     15.38 o 
 -13   2   8        0.37       -3.90      8.27 o 
 -12   2   8       39.77       15.63      9.13 o 
 -11   2   8        0.59        4.57      6.56 o 
 -10   2   8      118.43      109.16      9.64 o 
  -9   2   8       53.14       53.65      6.80 o 
  -8   2   8      141.49      134.38      8.96 o 
  -7   2   8       94.60      110.12      7.82 o 
  -6   2   8       43.47       43.73      4.50 o 
  -5   2   8       98.70      121.73      6.14 o 
  -4   2   8     1415.43     1512.98     27.44 o 
  -3   2   8      599.42      573.64     13.35 o 
  -2   2   8     1294.71     1166.63     21.97 o 
  -1   2   8      216.54      195.80      9.29 o 
   0   2   8      141.44      119.53      5.67 o 
   1   2   8      364.80      428.70     13.75 o 
   2   2   8      130.24      165.15      9.82 o 
   3   2   8     2278.96     2297.71     36.29 o 
   4   2   8      116.38      111.43      5.75 o 
   5   2   8      729.74      705.34     18.80 o 
   6   2   8     1495.29     1476.89     57.49 o 
   7   2   8      420.15      413.29     17.48 o 
   8   2   8      524.55      522.81     17.84 o 
   9   2   8      289.11      264.58     24.98 o 
  10   2   8        0.58        0.10      7.36 o 
  11   2   8      385.33      396.33     50.17 o 
 -13   3   8        0.15        2.85      8.79 o 
 -12   3   8       72.98       91.44     14.19 o 
 -11   3   8       90.14       92.67     11.13 o 
 -10   3   8      175.84      211.28     12.14 o 
  -9   3   8      209.80      239.03     12.29 o 
  -8   3   8      109.50      110.70      8.86 o 
  -7   3   8      434.77      461.41     19.79 o 
  -6   3   8      314.12      313.67     10.16 o 
  -5   3   8      571.10      594.81     14.31 o 
  -4   3   8     2387.87     2523.80     42.10 o 
  -3   3   8      102.48      152.90      9.09 o 
  -2   3   8     2087.27     2067.74     35.05 o 
  -1   3   8       77.17       63.84      6.18 o 
   0   3   8        5.55        1.24      2.34 o 
   1   3   8       30.90       43.23      7.57 o 
   2   3   8      508.71      557.52     13.28 o 
   3   3   8      624.93      665.67     17.87 o 
   4   3   8     1402.07     1501.26     29.09 o 
   5   3   8       22.90       14.62      4.29 o 
   6   3   8        0.02        0.32      4.18 o 
   7   3   8       31.52       23.19      5.11 o 
   8   3   8      173.99      194.74     28.35 o 
   9   3   8       24.69       20.97      7.05 o 
  10   3   8       50.87       50.51     11.98 o 
  11   3   8        3.15       -4.05     11.06 o 
 -13   4   8        6.56       -2.97     10.98 o 
 -12   4   8       17.03       14.60      9.16 o 
 -11   4   8       28.69       39.03     12.23 o 
 -10   4   8      202.79      193.89     16.80 o 
  -9   4   8       70.51       70.79      8.04 o 
  -8   4   8     1623.80     1594.00     35.65 o 
  -7   4   8      237.11      228.61     14.04 o 
  -6   4   8      294.32      303.04     14.50 o 
  -5   4   8     1048.96     1103.36     28.75 o 
  -4   4   8        5.04       11.75      3.69 o 
  -3   4   8      766.09      784.62     16.82 o 
  -2   4   8      644.21      598.75     27.04 o 
  -1   4   8       35.27       28.37      3.72 o 
   0   4   8      538.11      554.07     17.37 o 
   1   4   8      980.25      992.81     22.57 o 
   2   4   8     1362.07     1384.77     23.80 o 
   3   4   8      368.57      363.79     10.00 o 
   4   4   8      330.41      344.76      9.98 o 
   5   4   8      153.35      154.79      8.24 o 
   6   4   8      510.20      480.00     15.90 o 
   7   4   8       92.52       97.27      5.86 o 
   8   4   8        4.35        2.11      3.30 o 
   9   4   8       47.29       43.53     10.15 o 
  10   4   8       44.39       60.95     10.50 o 
  11   4   8       22.00       21.88     13.92 o 
 -13   5   8       99.76       98.24     16.90 o 
 -12   5   8       12.02        1.93      8.90 o 
 -11   5   8       52.12       66.03     10.69 o 
 -10   5   8       84.76      100.73     11.52 o 
  -9   5   8      199.60      181.33     13.41 o 
  -8   5   8     1626.05     1557.99     35.54 o 
  -7   5   8      414.76      434.11     23.40 o 
  -6   5   8      161.93      166.00      9.40 o 
  -5   5   8       58.60       59.26      7.02 o 
  -4   5   8      139.98      136.06      9.56 o 
  -3   5   8      457.25      450.47     15.64 o 
  -2   5   8      683.60      692.53     16.49 o 
  -1   5   8      962.93      955.12     22.75 o 
   0   5   8      359.02      323.90     11.69 o 
   1   5   8      900.35      867.40     18.91 o 
   2   5   8      315.29      317.21     14.52 o 
   3   5   8       44.59       58.38      5.61 o 
   4   5   8      294.97      275.66     11.73 o 
   5   5   8     1082.95     1056.36     22.76 o 
   6   5   8       24.35       19.65      4.02 o 
   7   5   8       66.47       65.71      6.03 o 
   8   5   8      289.17      303.21     12.20 o 
   9   5   8       26.19       22.78      5.90 o 
  10   5   8      103.63      116.98     13.79 o 
  11   5   8       24.34       22.12     22.66 o 
 -13   6   8       45.10       35.09     12.61 o 
 -12   6   8       13.04       14.62     10.47 o 
 -11   6   8       12.91       16.18      8.09 o 
 -10   6   8       51.35       36.41      9.26 o 
  -9   6   8        5.18        1.65      6.15 o 
  -8   6   8       13.69       11.19     10.28 o 
  -7   6   8      613.64      631.20     19.27 o 
  -6   6   8       37.54       24.41      6.19 o 
  -5   6   8        0.69       -0.43      4.27 o 
  -4   6   8        0.35        3.72      3.05 o 
  -3   6   8      597.82      580.43     21.61 o 
  -2   6   8        8.32        0.32      2.82 o 
  -1   6   8        0.25       -2.11      2.58 o 
   0   6   8      336.44      354.05     11.40 o 
   1   6   8      240.31      259.45     10.43 o 
   2   6   8       53.60       43.19      5.99 o 
   3   6   8      458.03      413.76     13.26 o 
   4   6   8        0.06       -2.91      2.91 o 
   5   6   8      174.22      167.77      8.15 o 
   6   6   8      219.70      194.18      9.88 o 
   7   6   8        7.64        5.63      4.16 o 
   8   6   8        7.26        5.15      4.54 o 
   9   6   8        2.47       -0.47      5.84 o 
  10   6   8        1.41        3.96     10.11 o 
 -12   7   8        0.08        9.10     12.05 o 
 -11   7   8        0.93        0.18      6.74 o 
 -10   7   8        0.74       -2.67      8.27 o 
  -9   7   8      613.44      562.13     24.37 o 
  -8   7   8        0.40        0.90      5.23 o 
  -7   7   8      155.66      138.44     10.25 o 
  -6   7   8      331.41      299.72     13.91 o 
  -5   7   8        9.17        8.41      4.50 o 
  -4   7   8        3.87        6.87      3.75 o 
  -3   7   8       56.19       44.77      5.42 o 
  -2   7   8      375.55      368.90     12.48 o 
  -1   7   8       17.58        9.37      3.70 o 
   0   7   8        0.04       -1.43      2.85 o 
   1   7   8        0.47        1.31      3.11 o 
   2   7   8       15.99        5.69      3.60 o 
   3   7   8      461.08      431.20     24.65 o 
   4   7   8      196.41      182.18      9.78 o 
   5   7   8      252.10      239.69     14.01 o 
   6   7   8        6.11        8.31      5.02 o 
   7   7   8      185.68      180.33     11.66 o 
   8   7   8       65.16       91.93      9.20 o 
   9   7   8       65.26       68.09     12.49 o 
  10   7   8       86.92      104.02     25.36 o 
 -12   8   8       21.10        6.92     14.03 o 
 -11   8   8        0.48        2.89      9.75 o 
 -10   8   8       10.34       17.62      9.00 o 
  -9   8   8      322.18      324.27     19.78 o 
  -8   8   8        0.19        3.20      5.64 o 
  -7   8   8       86.92       93.10     12.07 o 
  -6   8   8        4.94        1.45      4.89 o 
  -5   8   8       89.42       93.26      8.75 o 
  -4   8   8      446.13      418.25     16.26 o 
  -3   8   8       59.75       63.90      6.42 o 
  -2   8   8      287.96      289.42     10.86 o 
  -1   8   8       12.76       14.64      4.58 o 
   0   8   8      357.08      323.55     12.06 o 
   1   8   8      261.02      227.43      9.50 o 
   2   8   8     2414.22     2441.28     45.45 o 
   3   8   8      387.70      347.64     13.70 o 
   4   8   8        5.57       -2.41      3.91 o 
   5   8   8        2.26        5.04      5.12 o 
   6   8   8        0.37        3.06      5.41 o 
   7   8   8        0.85       -3.60      5.02 o 
   8   8   8       11.02       12.18      6.55 o 
   9   8   8      132.47      144.40     18.64 o 
  10   8   8       49.30       31.83     22.12 o 
 -11   9   8       11.01        5.09      9.75 o 
 -10   9   8      140.14      147.69     18.17 o 
  -9   9   8        7.80        4.56      7.97 o 
  -8   9   8      288.19      322.87     26.09 o 
  -7   9   8       14.71       16.34      7.10 o 
  -6   9   8       38.38       37.50     10.20 o 
  -5   9   8       48.43       44.20      8.41 o 
  -4   9   8      254.91      226.01     12.67 o 
  -3   9   8       25.50       17.07      4.86 o 
  -2   9   8      104.47      107.98      8.88 o 
  -1   9   8      176.89      192.85     11.14 o 
   0   9   8       96.75       89.14      7.14 o 
   1   9   8       49.02       47.82      6.38 o 
   2   9   8      729.15      720.60     20.14 o 
   3   9   8      149.62      125.13      9.36 o 
   4   9   8       19.38        9.22      5.74 o 
   5   9   8      228.27      246.86     15.88 o 
   6   9   8       22.64       27.94      7.06 o 
   7   9   8       34.20       36.42      7.96 o 
   8   9   8       11.69        6.07      6.80 o 
   9   9   8      128.29      149.60     19.50 o 
 -10  10   8        0.00       -3.43      9.87 o 
  -9  10   8       13.77       23.91     10.61 o 
  -8  10   8        1.75        1.10      8.06 o 
  -7  10   8       84.27      100.50     14.63 o 
  -6  10   8      197.62      187.25     15.20 o 
  -5  10   8        0.69        0.88      5.07 o 
  -4  10   8      101.93       92.25     10.45 o 
  -3  10   8       99.41      107.15      9.72 o 
  -2  10   8       15.06       10.50      4.19 o 
  -1  10   8      177.26      170.10      9.30 o 
   0  10   8       49.41       53.66      6.01 o 
   1  10   8      513.24      505.94     17.26 o 
   2  10   8       99.80       95.65      8.72 o 
   3  10   8       92.79       77.05     10.87 o 
   4  10   8       20.94       36.43      7.80 o 
   5  10   8       10.86       -5.39      5.39 o 
   6  10   8        6.39        8.80      6.30 o 
   7  10   8        0.43        5.44      6.53 o 
   8  10   8      107.19      103.52     21.35 o 
  -9  11   8       82.05       91.86     15.70 o 
  -8  11   8       10.71       -2.54      8.18 o 
  -7  11   8        0.71       -3.18      7.52 o 
  -6  11   8       21.94       38.37     10.45 o 
  -5  11   8      102.99      126.07     15.43 o 
  -4  11   8        0.46       -0.78      4.83 o 
  -3  11   8      121.73      115.50     12.09 o 
  -2  11   8      118.82      112.53      9.25 o 
  -1  11   8        5.60        6.80      4.43 o 
   0  11   8        0.25        2.41      4.67 o 
   1  11   8        6.35        0.77      4.50 o 
   2  11   8        0.02        0.99      4.68 o 
   3  11   8        0.60       -0.92      5.33 o 
   4  11   8      138.28      125.33     16.20 o 
   5  11   8       20.23       35.66      8.43 o 
   6  11   8      132.80      149.57     13.37 o 
   7  11   8      167.44      206.11     19.14 o 
  -8  12   8       45.48       40.27     13.02 o 
  -7  12   8       12.96        3.23      9.35 o 
  -6  12   8        5.49       -4.26      9.91 o 
  -5  12   8       61.19       51.94     12.04 o 
  -4  12   8      101.15       93.03     14.24 o 
  -3  12   8        0.02        1.11      6.38 o 
  -2  12   8      112.20      119.39     11.14 o 
  -1  12   8       88.92       83.35      8.80 o 
   0  12   8      229.34      244.42     13.25 o 
   1  12   8        0.51       -2.71      4.92 o 
   2  12   8        4.41        1.05      5.67 o 
   3  12   8       20.46       11.65      6.87 o 
   4  12   8       11.37       18.34      7.63 o 
   5  12   8       10.55        7.02      7.54 o 
   6  12   8        0.03       -7.81      7.81 o 
  -7  13   8       13.61       -8.36     20.23 o 
  -6  13   8       26.31       25.87     25.63 o 
  -5  13   8        3.98        4.55      9.30 o 
  -4  13   8       10.04       -0.14      8.28 o 
  -3  13   8       19.58       11.72      9.19 o 
  -2  13   8       77.47       99.34     12.20 o 
  -1  13   8       98.20      105.70     24.60 o 
   0  13   8        2.22       -4.68      5.56 o 
   1  13   8       13.05       16.05      7.22 o 
   2  13   8       60.07       60.95      9.88 o 
   3  13   8        7.64        4.92      6.84 o 
   4  13   8        9.99       17.45      9.40 o 
   5  13   8        1.95       12.00      9.52 o 
  -5  14   8        7.44       -2.53     11.52 o 
  -4  14   8        4.08       -0.35     21.31 o 
  -3  14   8      124.79      121.93     28.59 o 
  -2  14   8        2.58       10.25     16.72 o 
  -1  14   8       38.56       64.16     13.15 o 
   0  14   8        3.17        2.86     11.04 o 
   1  14   8       78.46       82.18     14.41 o 
   2  14   8       77.53       73.83     16.42 o 
   3  14   8        1.36       -5.66      9.74 o 
 -13   0   9       14.36       11.33     17.26 o 
 -11   0   9       46.81       45.32     12.14 o 
  -9   0   9      138.47      152.05     12.19 o 
  -7   0   9        1.33        3.83      4.11 o 
  -5   0   9     1421.01     1529.86     40.25 o 
  -3   0   9        5.56        1.26      4.11 o 
  -1   0   9      104.65      101.75      9.33 o 
   1   0   9     2788.92     3019.47     69.97 o 
   3   0   9     2394.72     2438.67     74.38 o 
   5   0   9      181.76      173.83     12.58 o 
   7   0   9      943.52      984.03     32.78 o 
   9   0   9      443.41      490.82     31.01 o 
  11   0   9        8.70        5.40     16.72 o 
 -14   1   9       69.99       46.10     17.53 o 
 -13   1   9       16.76       11.51     20.23 o 
 -12   1   9      106.38       96.10     14.42 o 
 -11   1   9      193.94      213.96     14.81 o 
 -10   1   9        1.23        2.68      5.64 o 
  -9   1   9       11.42        5.92      4.41 o 
  -8   1   9      128.30      128.43      7.62 o 
  -7   1   9      253.44      286.72     10.37 o 
  -6   1   9      120.00      127.78      9.53 o 
  -5   1   9      347.23      378.58     11.04 o 
  -4   1   9      581.98      573.78     17.93 o 
  -3   1   9     3958.34     3774.44     65.37 o 
  -2   1   9      436.09      471.95     14.02 o 
  -1   1   9      103.73      105.64      5.82 o 
   0   1   9      286.61      249.19      9.96 o 
   1   1   9      602.10      594.97     19.90 o 
   2   1   9      204.72      156.01      8.70 o 
   3   1   9      902.38      970.84     23.44 o 
   4   1   9       75.60       87.28      6.64 o 
   5   1   9      223.64      224.20      9.59 o 
   6   1   9       51.64       47.82      5.40 o 
   7   1   9      463.49      451.21     21.92 o 
   8   1   9       39.44       27.55     11.21 o 
   9   1   9        1.09       -2.78      6.53 o 
  10   1   9      232.42      195.12     23.84 o 
  11   1   9      103.73      107.44     20.34 o 
 -14   2   9        4.35        4.33     15.65 o 
 -13   2   9       22.88       33.44     11.10 o 
 -12   2   9       40.87       32.64     10.15 o 
 -11   2   9       40.09       34.97      8.47 o 
 -10   2   9      308.25      305.54     14.29 o 
  -9   2   9        5.22       13.55      5.09 o 
  -8   2   9      106.74      115.15      8.65 o 
  -7   2   9       18.04       14.88      3.71 o 
  -6   2   9      182.08      188.80      8.23 o 
  -5   2   9        4.56        0.60      2.81 o 
  -4   2   9      244.31      218.69      8.28 o 
  -3   2   9      166.42      192.77     13.86 o 
  -2   2   9       43.02       46.80      5.21 o 
  -1   2   9      293.52      288.43     11.02 o 
   0   2   9      149.77      126.69      6.23 o 
   1   2   9      116.85      163.67     16.64 o 
   2   2   9        9.89       11.58      3.06 o 
   3   2   9       35.35       33.19      3.72 o 
   4   2   9      781.52      775.26     16.65 o 
   5   2   9      447.29      466.77     15.04 o 
   6   2   9     1797.19     1659.63     36.92 o 
   7   2   9        7.73        9.89      4.87 o 
   8   2   9      195.71      235.43     17.55 o 
   9   2   9       17.81       18.51      8.70 o 
  10   2   9        3.83        4.23      8.03 o 
  11   2   9       78.75       99.67     35.07 o 
 -13   3   9        0.05       -6.68      7.83 o 
 -12   3   9      414.64      415.66     25.83 o 
 -11   3   9       53.31       79.91     10.60 o 
 -10   3   9      532.06      524.27     18.84 o 
  -9   3   9        2.76        4.65      4.65 o 
  -8   3   9       14.53       12.91      4.70 o 
  -7   3   9      653.08      618.11     18.34 o 
  -6   3   9      193.23      180.13      9.46 o 
  -5   3   9      268.84      292.10      9.97 o 
  -4   3   9     3105.87     2990.12     49.28 o 
  -3   3   9        0.03        1.98      2.35 o 
  -2   3   9     1842.95     1785.93     31.57 o 
  -1   3   9      297.32      321.79      9.69 o 
   0   3   9      278.30      226.58     17.98 o 
   1   3   9      160.48      152.60      6.99 o 
   2   3   9      335.51      296.86      9.01 o 
   3   3   9        2.50        3.47      2.62 o 
   4   3   9        5.05       12.01      4.93 o 
   5   3   9       42.15       46.94      7.24 o 
   6   3   9     2402.48     2433.29     50.20 o 
   7   3   9       26.63       19.37      5.37 o 
   8   3   9       12.44        8.25      8.05 o 
   9   3   9       16.85        8.41      8.05 o 
  10   3   9       26.34       22.21     10.09 o 
  11   3   9        3.48       15.83     23.20 o 
 -13   4   9       22.05       16.07     10.72 o 
 -12   4   9       84.77       93.25     14.63 o 
 -11   4   9      225.32      235.87     16.00 o 
 -10   4   9      180.63      171.92     13.51 o 
  -9   4   9      178.53      191.24     11.48 o 
  -8   4   9       16.60       17.94      5.47 o 
  -7   4   9      172.56      179.78     10.14 o 
  -6   4   9      703.98      732.55     19.98 o 
  -5   4   9       14.82       16.48      4.36 o 
  -4   4   9     4452.90     4320.74     75.46 o 
  -3   4   9      398.43      381.32     11.15 o 
  -2   4   9      760.45      774.04     19.44 o 
  -1   4   9        1.26        2.49      2.59 o 
   0   4   9       65.17       68.12      7.06 o 
   1   4   9      234.36      242.72     10.18 o 
   2   4   9      383.42      428.94     13.59 o 
   3   4   9      843.96      870.61     22.10 o 
   4   4   9      132.28      118.86      7.75 o 
   5   4   9      854.05      922.74     22.33 o 
   6   4   9      360.88      308.04     12.83 o 
   7   4   9       57.71       57.89      9.69 o 
   8   4   9        4.18        6.91      5.55 o 
   9   4   9      411.96      481.88     33.61 o 
  10   4   9      200.36      209.92     19.89 o 
  11   4   9      189.72      250.87     42.08 o 
 -13   5   9      153.57      182.80     24.41 o 
 -12   5   9       49.89       50.53     12.35 o 
 -11   5   9      100.48       95.65     13.08 o 
 -10   5   9        1.95        0.11      6.54 o 
  -9   5   9       68.89       68.06      8.19 o 
  -8   5   9        1.73       -0.23      4.25 o 
  -7   5   9      129.11      136.28      9.35 o 
  -6   5   9     1644.01     1554.92     46.36 o 
  -5   5   9        0.04       -0.92      3.14 o 
  -4   5   9      648.39      573.82     15.30 o 
  -3   5   9     1030.06      976.72     21.50 o 
  -2   5   9      381.22      378.42     12.83 o 
  -1   5   9       67.75       86.76      7.06 o 
   0   5   9       24.51       32.03      5.57 o 
   1   5   9      257.50      217.32     10.19 o 
   2   5   9       44.23       51.73      4.91 o 
   3   5   9      280.56      269.68     12.25 o 
   4   5   9      453.77      421.59     14.27 o 
   5   5   9        0.04       -0.33      2.82 o 
   6   5   9       32.16       33.07      5.49 o 
   7   5   9       52.44       36.84      5.87 o 
   8   5   9       29.14       19.64      6.68 o 
   9   5   9        1.73        8.96      7.23 o 
  10   5   9        8.83        2.69      9.79 o 
 -13   6   9       23.34        9.71     17.80 o 
 -12   6   9        1.06       -0.14      8.62 o 
 -11   6   9       39.76       38.42     14.72 o 
 -10   6   9      175.32      195.92     15.01 o 
  -9   6   9      401.40      340.90     17.99 o 
  -8   6   9      345.30      355.37     15.27 o 
  -7   6   9       73.35       83.66      8.10 o 
  -6   6   9       78.47       88.11      8.92 o 
  -5   6   9       15.02       19.15      5.20 o 
  -4   6   9      158.14      180.25      8.85 o 
  -3   6   9      151.63      152.68     11.38 o 
  -2   6   9      208.56      186.08     10.01 o 
  -1   6   9      139.71      119.26      9.66 o 
   0   6   9     1518.83     1576.59     33.68 o 
   1   6   9       10.23       12.38      3.52 o 
   2   6   9      100.30       90.00      7.70 o 
   3   6   9      799.62      794.73     19.81 o 
   4   6   9     1366.06     1308.83     28.07 o 
   5   6   9      252.65      236.38     10.52 o 
   6   6   9      168.34      130.92      9.36 o 
   7   6   9        0.64        6.59      4.48 o 
   8   6   9      739.57      770.57     24.93 o 
   9   6   9       40.36       38.76     11.24 o 
  10   6   9      250.30      255.59     26.80 o 
 -12   7   9      138.47      133.21     32.10 o 
 -11   7   9       43.01       52.38     12.90 o 
 -10   7   9        0.06       -1.04      8.06 o 
  -9   7   9      104.50      118.68     12.74 o 
  -8   7   9       13.60        3.80      8.96 o 
  -7   7   9       11.54       15.03      5.31 o 
  -6   7   9       12.74       14.71      5.23 o 
  -5   7   9       23.46       28.02      6.58 o 
  -4   7   9      142.38      153.20      8.65 o 
  -3   7   9      182.06      189.78      9.49 o 
  -2   7   9      442.14      441.84     14.01 o 
  -1   7   9      569.59      572.64     19.87 o 
   0   7   9      188.34      197.27      9.35 o 
   1   7   9        5.43       -0.52      3.22 o 
   2   7   9        9.97       15.08      4.64 o 
   3   7   9       42.28       51.42      7.64 o 
   4   7   9        2.01        2.49      4.06 o 
   5   7   9       39.63       26.25      6.82 o 
   6   7   9        3.37        7.13      4.50 o 
   7   7   9      151.43      150.89     13.49 o 
   8   7   9       76.17       70.89      9.37 o 
   9   7   9       80.86       68.77     14.32 o 
  10   7   9        0.27        6.36     12.95 o 
 -12   8   9       46.07       16.72     20.50 o 
 -11   8   9        2.40        1.87      9.23 o 
 -10   8   9        0.10        5.43      8.71 o 
  -9   8   9       18.84       22.71      8.04 o 
  -8   8   9      314.39      302.07     18.31 o 
  -7   8   9        2.25        2.40      6.02 o 
  -6   8   9        3.02        2.33      4.51 o 
  -5   8   9       92.40      108.66      9.42 o 
  -4   8   9      118.36      122.63     10.64 o 
  -3   8   9       31.08       19.27      5.13 o 
  -2   8   9        6.15       -0.28      3.77 o 
  -1   8   9       33.33       41.95      6.36 o 
   0   8   9       40.55       39.01      5.54 o 
   1   8   9       12.96       17.54      4.69 o 
   2   8   9      574.07      570.12     19.68 o 
   3   8   9       37.06       35.90      5.87 o 
   4   8   9      689.59      705.55     20.07 o 
   5   8   9      827.84      791.83     24.42 o 
   6   8   9       54.21       35.48      7.78 o 
   7   8   9       27.35       18.43      6.33 o 
   8   8   9       20.17        8.10      6.52 o 
   9   8   9      108.91       85.41     27.94 o 
 -11   9   9        5.51       -4.59      8.88 o 
 -10   9   9       75.80       89.31     15.47 o 
  -9   9   9       99.52       81.10     14.07 o 
  -8   9   9       10.39       -2.63      8.66 o 
  -7   9   9        6.34       13.80      6.84 o 
  -6   9   9        1.16       -2.44      4.69 o 
  -5   9   9       85.78       62.20      8.38 o 
  -4   9   9      330.18      320.29     15.26 o 
  -3   9   9      235.92      216.91     12.14 o 
  -2   9   9      579.31      549.47     18.33 o 
  -1   9   9      319.92      333.63     13.21 o 
   0   9   9      335.89      329.58     12.90 o 
   1   9   9      348.48      308.91     13.38 o 
   2   9   9      186.68      176.58     10.51 o 
   3   9   9      232.00      225.96     11.94 o 
   4   9   9      362.86      318.27     15.87 o 
   5   9   9      384.48      381.04     20.16 o 
   6   9   9       40.64       46.22     11.13 o 
   7   9   9       12.00       19.31      6.97 o 
   8   9   9       26.51       16.22      9.20 o 
 -10  10   9       39.75       38.98     12.92 o 
  -9  10   9      104.76       81.52     15.63 o 
  -8  10   9        3.76       -1.98      7.87 o 
  -7  10   9        1.22        8.97      8.49 o 
  -6  10   9        0.17        1.26      7.16 o 
  -5  10   9      184.43      196.32     14.42 o 
  -4  10   9       14.26       18.79      6.90 o 
  -3  10   9        0.15       -1.38      5.46 o 
  -2  10   9      125.54      111.49      9.72 o 
  -1  10   9       60.33       62.30      6.48 o 
   0  10   9      130.98      111.05      8.17 o 
   1  10   9      530.69      521.67     17.75 o 
   2  10   9       80.51       74.91      8.97 o 
   3  10   9       39.06       44.74      8.37 o 
   4  10   9      171.80      166.32     12.71 o 
   5  10   9       15.10       10.45      6.50 o 
   6  10   9       16.70       16.96      6.97 o 
   7  10   9        1.91       -1.45      6.63 o 
   8  10   9       25.37       17.50     11.71 o 
  -9  11   9        0.19        7.51     10.03 o 
  -8  11   9        9.74       21.26      9.46 o 
  -7  11   9       16.42       20.15      9.58 o 
  -6  11   9       18.87       18.50      9.02 o 
  -5  11   9       70.06      108.22     14.39 o 
  -4  11   9        1.69        5.98      6.25 o 
  -3  11   9       26.81       27.21      6.78 o 
  -2  11   9      699.97      666.82     20.20 o 
  -1  11   9       76.88       64.67      8.02 o 
   0  11   9       82.18       88.18      8.73 o 
   1  11   9        7.85        6.59      5.31 o 
   2  11   9      193.39      214.14     14.40 o 
   3  11   9      205.91      202.58     14.13 o 
   4  11   9       71.83       58.26      9.08 o 
   5  11   9        0.81        3.46      7.32 o 
   6  11   9       11.66        6.29      7.27 o 
   7  11   9        1.76        0.61     10.59 o 
  -8  12   9      196.79      233.78     30.94 o 
  -7  12   9        0.16       -7.15      8.23 o 
  -6  12   9        9.50        3.01      8.62 o 
  -5  12   9       88.71       90.20     14.31 o 
  -4  12   9        0.35        2.26      8.16 o 
  -3  12   9       77.78      106.35     10.69 o 
  -2  12   9        3.84       -3.32      5.24 o 
  -1  12   9       25.83       16.95      5.94 o 
   0  12   9      114.37      122.91     10.56 o 
   1  12   9       54.18       47.60      7.65 o 
   2  12   9       86.05       83.57     11.77 o 
   3  12   9       34.41       38.30     12.95 o 
   4  12   9      132.35      166.85     14.23 o 
   5  12   9        0.67       -2.95      8.01 o 
   6  12   9       58.25       83.98     14.30 o 
  -7  13   9        0.22        2.52     11.80 o 
  -6  13   9       84.12      108.52     16.65 o 
  -5  13   9       13.48       14.34      9.94 o 
  -4  13   9       50.53       65.54     14.05 o 
  -3  13   9      382.93      389.05     41.85 o 
  -2  13   9       92.86      130.03     24.45 o 
  -1  13   9       67.36       50.99     10.29 o 
   0  13   9       93.80      119.14     17.69 o 
   1  13   9      218.38      237.77     15.81 o 
   2  13   9       52.66       42.68      9.09 o 
   3  13   9        6.56        1.18      7.69 o 
   4  13   9        9.28       -0.72      8.83 o 
  -5  14   9        2.32       21.04     19.42 o 
  -4  14   9        0.39       -3.09     11.33 o 
  -3  14   9        1.20       -4.32     16.19 o 
  -2  14   9       23.72        5.93     16.19 o 
  -1  14   9       14.94       17.00      9.84 o 
   0  14   9       83.30      113.16     20.03 o 
   1  14   9       14.83       19.60     14.10 o 
   2  14   9       34.89       29.22     11.99 o 
 -14   0  10        5.21       14.57     18.88 o 
 -12   0  10        4.04       10.88     10.83 o 
 -10   0  10      349.85      309.92     24.82 o 
  -8   0  10      189.89      232.52     14.24 o 
  -6   0  10       13.08        9.79      7.87 o 
  -4   0  10        1.96        5.97      3.65 o 
  -2   0  10      140.57      164.21     16.32 o 
   0   0  10     2080.57     2260.14     55.13 o 
   2   0  10     2511.71     2630.04     69.32 o 
   4   0  10      140.23      151.06     21.58 o 
   6   0  10      264.83      272.08     14.01 o 
   8   0  10        2.59        4.47      8.58 o 
  10   0  10      306.55      234.15     36.69 o 
 -14   1  10       17.23        1.97     14.84 o 
 -13   1  10        8.20        6.51      9.40 o 
 -12   1  10        0.07       -0.51      6.72 o 
 -11   1  10       13.62        9.54      6.86 o 
 -10   1  10      169.45      194.28     13.88 o 
  -9   1  10       25.02       21.00      5.44 o 
  -8   1  10       51.02       61.24      5.98 o 
  -7   1  10       93.45       99.62     10.06 o 
  -6   1  10      418.05      435.17     12.75 o 
  -5   1  10      571.42      595.21     14.93 o 
  -4   1  10       88.95       84.53      8.04 o 
  -3   1  10     1023.01     1204.06     23.65 o 
  -2   1  10        3.16        4.04      2.56 o 
  -1   1  10     2114.41     2170.95     37.47 o 
   0   1  10        0.12        3.09      2.39 o 
   1   1  10      449.93      392.38     11.47 o 
   2   1  10      919.91      863.25     21.41 o 
   3   1  10      390.04      417.83     13.82 o 
   4   1  10       22.36       21.16      4.79 o 
   5   1  10      896.19      975.38     28.64 o 
   6   1  10      791.01      766.13     18.67 o 
   7   1  10       17.51       11.96      4.65 o 
   8   1  10       35.26       34.66     12.18 o 
   9   1  10       58.53       45.43     11.05 o 
  10   1  10       46.51       40.12     14.44 o 
  11   1  10       44.11       33.29     15.04 o 
 -13   2  10        6.65       -3.24      9.34 o 
 -12   2  10        0.05       -3.95      7.26 o 
 -11   2  10      281.18      278.04     16.85 o 
 -10   2  10      286.21      293.84     16.04 o 
  -9   2  10      171.53      185.27     11.23 o 
  -8   2  10      243.50      270.04     12.63 o 
  -7   2  10       17.66       19.40      4.31 o 
  -6   2  10      462.45      486.55     15.37 o 
  -5   2  10     1051.49     1120.59     23.16 o 
  -4   2  10      842.43      894.93     19.40 o 
  -3   2  10     2410.15     2282.45     39.35 o 
  -2   2  10      142.06      125.67     11.46 o 
  -1   2  10      227.56      253.95      8.96 o 
   0   2  10       49.80       46.31      6.72 o 
   1   2  10     1174.60     1239.32     30.35 o 
   2   2  10       22.81       33.10      4.78 o 
   3   2  10       27.75       20.79      4.03 o 
   4   2  10      187.43      200.59     12.29 o 
   5   2  10      209.53      229.83     15.89 o 
   6   2  10      265.84      275.85     15.61 o 
   7   2  10       90.34       61.27      7.72 o 
   8   2  10       36.66       45.76      7.71 o 
   9   2  10      493.55      519.03     31.28 o 
  10   2  10       54.38       49.00     15.66 o 
  11   2  10      450.45      483.95     37.39 o 
 -13   3  10        0.19       -8.57      8.57 o 
 -12   3  10       21.41       20.64      9.75 o 
 -11   3  10       99.97      105.87     12.07 o 
 -10   3  10       93.93      113.71      9.97 o 
  -9   3  10       60.44       50.27      7.06 o 
  -8   3  10        1.18       -2.79      5.30 o 
  -7   3  10     1106.36     1098.22     27.07 o 
  -6   3  10      253.33      268.21     10.24 o 
  -5   3  10      518.56      591.50     26.10 o 
  -4   3  10       95.40       97.41      7.60 o 
  -3   3  10      209.21      198.29      8.53 o 
  -2   3  10      689.24      687.21     20.00 o 
  -1   3  10      185.72      175.67      7.50 o 
   0   3  10      400.34      387.52     13.77 o 
   1   3  10      911.24      989.97     25.75 o 
   2   3  10      329.73      329.22     19.79 o 
   3   3  10     1323.34     1352.01     27.27 o 
   4   3  10       55.40       63.56      8.54 o 
   5   3  10      375.01      343.61     16.17 o 
   6   3  10      122.72      127.41     10.07 o 
   7   3  10      103.28       89.22      8.25 o 
   8   3  10      122.15      127.67     23.44 o 
   9   3  10      292.69      352.78     40.83 o 
  10   3  10        4.80       14.01      9.18 o 
  11   3  10        4.19       24.28     19.96 o 
 -13   4  10       46.23       36.07     12.28 o 
 -12   4  10      183.92      203.00     19.51 o 
 -11   4  10        1.31       -3.21      6.13 o 
 -10   4  10      122.67      121.58     10.47 o 
  -9   4  10      628.00      642.61     20.78 o 
  -8   4  10       41.71       64.78      9.06 o 
  -7   4  10     1690.42     1711.83     37.44 o 
  -6   4  10      396.09      356.05     11.81 o 
  -5   4  10      503.29      530.65     14.25 o 
  -4   4  10     1168.01     1151.71     26.30 o 
  -3   4  10      839.96      824.95     27.83 o 
  -2   4  10      445.25      489.31     15.28 o 
  -1   4  10        9.39       10.84      3.62 o 
   0   4  10       83.21       56.00      6.96 o 
   1   4  10       12.97       17.51      4.27 o 
   2   4  10      238.42      235.88      9.40 o 
   3   4  10      179.47      174.34     11.54 o 
   4   4  10      270.66      259.34     12.27 o 
   5   4  10      298.93      329.96     17.05 o 
   6   4  10       13.32        7.48      4.62 o 
   7   4  10       17.35        9.69      5.14 o 
   8   4  10        0.05        1.55      5.81 o 
   9   4  10        1.23       -0.22      6.52 o 
  10   4  10        7.14        6.45      9.79 o 
 -13   5  10       80.32       87.34     16.24 o 
 -12   5  10       79.57       95.85     15.33 o 
 -11   5  10      120.82      105.70     12.68 o 
 -10   5  10        2.56        2.27      6.15 o 
  -9   5  10       59.20       58.14      7.85 o 
  -8   5  10       49.31       53.59      7.44 o 
  -7   5  10      528.51      494.47     16.93 o 
  -6   5  10     1356.09     1315.28     30.64 o 
  -5   5  10      509.34      497.53     15.74 o 
  -4   5  10       49.61       55.55      5.76 o 
  -3   5  10        4.21        6.92      3.22 o 
  -2   5  10      313.29      291.55     10.81 o 
  -1   5  10     1520.51     1672.53     39.83 o 
   0   5  10       11.85        5.01      5.76 o 
   1   5  10       30.53       40.98      6.31 o 
   2   5  10      362.46      356.05     21.58 o 
   3   5  10       45.61       54.26      7.88 o 
   4   5  10      964.80      911.43     25.26 o 
   5   5  10       35.97       15.32      4.73 o 
   6   5  10       72.66       95.66     10.60 o 
   7   5  10       40.27       17.34      7.01 o 
   8   5  10       67.34       67.48      9.47 o 
   9   5  10      140.25      147.78     30.38 o 
  10   5  10        7.27        3.24     16.72 o 
 -12   6  10        0.51        5.66     11.83 o 
 -11   6  10        6.46        9.36      7.66 o 
 -10   6  10       18.45       11.84      8.09 o 
  -9   6  10       64.98       74.38     12.18 o 
  -8   6  10      491.09      472.27     33.62 o 
  -7   6  10      254.29      248.70     14.74 o 
  -6   6  10      356.84      324.51     21.80 o 
  -5   6  10       90.15      101.48      9.14 o 
  -4   6  10        3.43        0.45      3.26 o 
  -3   6  10       50.00       41.70      5.34 o 
  -2   6  10       11.27        7.09      4.00 o 
  -1   6  10        0.11       -1.27      4.59 o 
   0   6  10       94.27       96.03      7.65 o 
   1   6  10      166.11      133.32      8.91 o 
   2   6  10      306.73      316.47     13.18 o 
   3   6  10        6.20        1.81      3.88 o 
   4   6  10        2.93        1.44      3.56 o 
   5   6  10        5.94       -1.55      3.61 o 
   6   6  10       58.92       59.00      7.05 o 
   7   6  10      101.47       86.05     13.68 o 
   8   6  10       74.79       65.50     11.13 o 
   9   6  10       43.04       34.08      9.86 o 
  10   6  10       42.94       28.92     14.59 o 
 -12   7  10        5.83       -9.29      9.29 o 
 -11   7  10       25.69       29.29     11.39 o 
 -10   7  10        1.68       -5.83      6.89 o 
  -9   7  10       10.38       11.91      7.01 o 
  -8   7  10        0.12        2.46      4.92 o 
  -7   7  10      144.98      121.22     10.15 o 
  -6   7  10       61.07       61.75      8.39 o 
  -5   7  10      766.37      788.93     23.28 o 
  -4   7  10       22.50       23.59      4.82 o 
  -3   7  10       18.77        7.63      4.18 o 
  -2   7  10       19.46       16.72      7.12 o 
  -1   7  10       40.01       38.41      6.80 o 
   0   7  10      671.37      667.12     19.57 o 
   1   7  10      587.86      569.03     28.55 o 
   2   7  10       85.70       85.80      9.28 o 
   3   7  10     1650.35     1546.33     32.56 o 
   4   7  10      334.33      287.08     12.29 o 
   5   7  10       70.50       95.27      8.55 o 
   6   7  10       73.66       72.28      8.00 o 
   7   7  10       53.92       63.70      8.30 o 
   8   7  10       42.91       41.93     12.15 o 
   9   7  10        2.35       -1.93      7.64 o 
 -11   8  10       25.80       22.36     11.07 o 
 -10   8  10        0.79        2.14      8.53 o 
  -9   8  10       48.06       50.70     13.99 o 
  -8   8  10      431.50      446.41     47.74 o 
  -7   8  10       82.22       85.54      9.24 o 
  -6   8  10       30.89       29.14      6.50 o 
  -5   8  10       17.75       17.01      6.03 o 
  -4   8  10       16.84        9.71      5.65 o 
  -3   8  10       20.76       25.14      9.64 o 
  -2   8  10     1055.76     1048.82     26.93 o 
  -1   8  10      242.81      233.57     14.12 o 
   0   8  10       48.09       37.01      5.99 o 
   1   8  10       42.91       40.28      6.51 o 
   2   8  10        7.30       12.69      6.39 o 
   3   8  10      852.01      822.14     22.02 o 
   4   8  10       53.17       55.17      6.85 o 
   5   8  10       21.20       13.13      6.31 o 
   6   8  10       16.80       11.10      5.59 o 
   7   8  10        5.83       -2.34      5.25 o 
   8   8  10       25.77       35.11     10.34 o 
   9   8  10        1.87       -7.02      9.25 o 
 -11   9  10       36.70       42.58     13.37 o 
 -10   9  10        1.11       -7.36      7.90 o 
  -9   9  10        0.01       -5.04      7.43 o 
  -8   9  10       40.09       27.54      9.12 o 
  -7   9  10        2.67       -5.54      5.54 o 
  -6   9  10      158.23      179.01     17.52 o 
  -5   9  10      191.32      177.03     13.40 o 
  -4   9  10      168.62      178.79     16.35 o 
  -3   9  10      236.74      217.02     12.22 o 
  -2   9  10        5.59       10.09      4.97 o 
  -1   9  10       88.73       62.67      7.66 o 
   0   9  10       19.36       23.28      5.22 o 
   1   9  10      175.79      151.69      9.97 o 
   2   9  10      161.96      151.70     10.24 o 
   3   9  10       65.23       46.66      6.93 o 
   4   9  10      450.34      467.06     29.85 o 
   5   9  10       37.34       38.28      7.65 o 
   6   9  10       31.09       45.81     10.84 o 
   7   9  10       53.33       55.12     10.17 o 
   8   9  10        3.11       -4.09      7.89 o 
 -10  10  10        1.96        1.43      9.14 o 
  -9  10  10       38.15       46.62     14.55 o 
  -8  10  10       31.06       25.53     12.25 o 
  -7  10  10       41.07       56.34     12.28 o 
  -6  10  10        9.68       13.63      8.55 o 
  -5  10  10       22.91       23.64      7.54 o 
  -4  10  10       20.47       11.28      6.38 o 
  -3  10  10       63.29       80.55     10.30 o 
  -2  10  10       65.82       63.34      9.19 o 
  -1  10  10       18.41       13.34      5.03 o 
   0  10  10        1.01       -1.00      4.37 o 
   1  10  10       86.83       95.75      8.86 o 
   2  10  10       58.13       50.76      7.25 o 
   3  10  10       55.86       49.98      8.31 o 
   4  10  10        1.36        0.81      5.61 o 
   5  10  10       20.55       34.63      7.93 o 
   6  10  10       28.04       32.95      8.48 o 
   7  10  10      170.16      154.36     17.46 o 
  -9  11  10       10.33       21.35     11.50 o 
  -8  11  10       88.79       98.38     30.31 o 
  -7  11  10        0.11       -2.08      8.18 o 
  -6  11  10        0.28       -5.64      7.06 o 
  -5  11  10      183.70      229.89     16.28 o 
  -4  11  10       65.64       62.62     10.07 o 
  -3  11  10       13.81        7.22      6.23 o 
  -2  11  10       30.89       31.73      7.29 o 
  -1  11  10        2.93       14.37      5.41 o 
   0  11  10        9.55        6.35      5.17 o 
   1  11  10       48.36       44.74      7.29 o 
   2  11  10        1.86        0.21      4.77 o 
   3  11  10      162.33      182.35     13.83 o 
   4  11  10      114.78      118.92     14.11 o 
   5  11  10      111.49      117.55     13.70 o 
   6  11  10        9.81       12.13      9.14 o 
  -8  12  10        7.00        1.57     10.03 o 
  -7  12  10       67.76       82.61     14.73 o 
  -6  12  10        4.94       -1.12      8.40 o 
  -5  12  10       23.62       17.95      9.78 o 
  -4  12  10       13.36       24.72      8.34 o 
  -3  12  10       13.71       18.56      6.83 o 
  -2  12  10       10.74       10.38      7.27 o 
  -1  12  10       71.16       78.59      8.89 o 
   0  12  10        0.01        1.27      5.50 o 
   1  12  10       33.52       36.22      7.52 o 
   2  12  10       59.25       48.59      9.27 o 
   3  12  10        7.01       11.27      6.70 o 
   4  12  10        1.30       -3.45      6.50 o 
   5  12  10        2.27       11.24      9.23 o 
  -6  13  10       21.71       20.69     10.74 o 
  -5  13  10        4.22       -1.46      9.24 o 
  -4  13  10        1.82        7.40      9.32 o 
  -3  13  10        0.16        2.67      6.69 o 
  -2  13  10       57.74       76.64     11.73 o 
  -1  13  10        4.28        1.43      7.44 o 
   0  13  10       87.93       72.42     10.19 o 
   1  13  10        0.13       -3.53      7.44 o 
   2  13  10       16.13       18.98      9.16 o 
   3  13  10        1.91        4.24      8.21 o 
   4  13  10      141.34      148.94     20.04 o 
  -4  14  10       36.72       62.04     24.82 o 
  -3  14  10        6.41       -2.70     14.57 o 
  -2  14  10       37.68        8.63     16.19 o 
  -1  14  10       37.31       37.55     12.41 o 
   0  14  10        4.32       12.08     16.99 o 
   1  14  10        1.56      -11.75     11.75 o 
 -13   0  11      111.27       72.29     25.36 o 
 -11   0  11      691.97      744.49     38.69 o 
  -9   0  11        4.54        6.60      5.77 o 
  -7   0  11      928.89      961.84     47.84 o 
  -5   0  11     1449.13     1517.83     41.50 o 
  -3   0  11        7.14        5.63      4.15 o 
  -1   0  11     3724.62     3702.79     84.82 o 
   1   0  11      206.86      241.81     13.80 o 
   3   0  11     1604.26     1559.99     54.55 o 
   5   0  11      335.02      329.91     43.55 o 
   7   0  11       21.04        2.70     11.87 o 
   9   0  11       52.23       82.13     16.59 o 
 -13   1  11        0.20        3.39      9.06 o 
 -12   1  11       10.60        0.07      6.49 o 
 -11   1  11        6.56        8.38      7.79 o 
 -10   1  11      198.32      181.27     13.59 o 
  -9   1  11        0.70        4.32      4.54 o 
  -8   1  11        4.89        3.61      3.72 o 
  -7   1  11      549.34      538.38     20.11 o 
  -6   1  11        1.74        1.53      3.04 o 
  -5   1  11      105.97      114.83      7.71 o 
  -4   1  11        5.77        5.99      3.38 o 
  -3   1  11       62.57       54.84      5.04 o 
  -2   1  11      201.59      221.25      8.76 o 
  -1   1  11       93.04      112.18      6.96 o 
   0   1  11      401.56      376.22     11.74 o 
   1   1  11      715.85      781.32     18.34 o 
   2   1  11      162.72      201.26     10.08 o 
   3   1  11       43.42       56.53      8.00 o 
   4   1  11     1709.58     1732.33     37.48 o 
   5   1  11      179.10      185.42     12.23 o 
   6   1  11        0.34       -1.85      4.40 o 
   7   1  11        6.00        0.30      6.66 o 
   8   1  11        1.45        1.94      6.45 o 
   9   1  11        0.55       15.47      9.00 o 
  10   1  11       23.29       14.03     11.44 o 
 -13   2  11       27.16       39.19     11.92 o 
 -12   2  11       13.44       23.64     10.15 o 
 -11   2  11        1.01        3.99      6.51 o 
 -10   2  11      295.06      317.80     18.35 o 
  -9   2  11      208.44      228.24     12.45 o 
  -8   2  11       44.96       42.49      6.59 o 
  -7   2  11      114.10      123.54      7.96 o 
  -6   2  11     1624.26     1687.21     32.38 o 
  -5   2  11      375.16      411.37     12.51 o 
  -4   2  11      160.74      161.96      7.95 o 
  -3   2  11        6.61       -0.76      2.51 o 
  -2   2  11      705.24      725.59     20.51 o 
  -1   2  11       45.40       53.53      4.88 o 
   0   2  11     1059.01     1121.27     26.62 o 
   1   2  11       54.27       53.29      6.77 o 
   2   2  11      388.40      394.95     18.13 o 
   3   2  11      121.25      134.09      9.53 o 
   4   2  11        0.09       -0.15      3.57 o 
   5   2  11        7.44       -0.36      6.12 o 
   6   2  11        0.63       -2.01      4.89 o 
   7   2  11       61.87       73.44      8.80 o 
   8   2  11       70.69       80.52     11.52 o 
   9   2  11        0.02        0.54     14.03 o 
  10   2  11        0.06       -3.28     10.87 o 
 -13   3  11        0.69       -4.36      9.02 o 
 -12   3  11        2.31       -1.61      9.03 o 
 -11   3  11       62.50       82.37     13.94 o 
 -10   3  11      177.93      194.83     12.49 o 
  -9   3  11      107.98      120.16     10.03 o 
  -8   3  11       15.20       14.75      5.12 o 
  -7   3  11      242.62      270.86     17.37 o 
  -6   3  11      103.43      107.64      7.20 o 
  -5   3  11       88.56      106.28      6.89 o 
  -4   3  11      610.26      618.69     19.50 o 
  -3   3  11      209.70      198.70      8.58 o 
  -2   3  11      311.96      336.15     10.95 o 
  -1   3  11        0.00        2.46      2.55 o 
   0   3  11       16.76       21.61      4.60 o 
   1   3  11      515.99      536.10     16.12 o 
   2   3  11     2682.96     2738.84     47.60 o 
   3   3  11       87.52       86.14      6.72 o 
   4   3  11       88.77      109.09     10.21 o 
   5   3  11       50.69       42.90      6.05 o 
   6   3  11       46.57       63.93      8.07 o 
   7   3  11       24.29       16.14      5.16 o 
   8   3  11       91.59       82.31     14.17 o 
   9   3  11        2.97       -2.42      9.72 o 
  10   3  11      283.36      366.11     32.04 o 
 -13   4  11        0.17       -0.05     10.13 o 
 -12   4  11        6.72        5.77      8.81 o 
 -11   4  11        2.64       -5.23      6.40 o 
 -10   4  11        0.18       -4.44      4.44 o 
  -9   4  11      371.68      393.99     16.54 o 
  -8   4  11        0.28       -3.86      4.36 o 
  -7   4  11       95.15       95.48      8.52 o 
  -6   4  11      364.55      354.03     12.14 o 
  -5   4  11      311.80      298.02     10.79 o 
  -4   4  11       56.68       51.47      6.16 o 
  -3   4  11       11.96       12.58      4.73 o 
  -2   4  11       31.70       17.99      4.74 o 
  -1   4  11     1363.38     1292.44     29.27 o 
   0   4  11      363.50      338.19     15.17 o 
   1   4  11       29.35       38.28      5.60 o 
   2   4  11      123.65      103.77      8.21 o 
   3   4  11      397.60      420.12     20.99 o 
   4   4  11      486.14      510.08     19.23 o 
   5   4  11        0.91        0.42      3.86 o 
   6   4  11       83.33       68.56      7.67 o 
   7   4  11      295.36      339.89     16.64 o 
   8   4  11       15.55        9.43      6.59 o 
   9   4  11      124.47      146.13     14.36 o 
  10   4  11       91.84      130.02     32.91 o 
 -13   5  11       14.38       21.97     17.26 o 
 -12   5  11       14.56        7.99      9.53 o 
 -11   5  11      168.57      177.22     15.10 o 
 -10   5  11       88.04       97.68     13.56 o 
  -9   5  11       24.88       18.32      6.96 o 
  -8   5  11       10.84        0.06      6.05 o 
  -7   5  11      153.54      147.25     10.02 o 
  -6   5  11       46.57       36.40      7.18 o 
  -5   5  11      164.60      133.34      9.83 o 
  -4   5  11       17.03       14.74      4.04 o 
  -3   5  11      232.14      256.09     11.72 o 
  -2   5  11        2.50        6.14      3.65 o 
  -1   5  11      246.15      254.47     11.70 o 
   0   5  11      538.56      492.06     25.70 o 
   1   5  11      469.80      466.24     17.30 o 
   2   5  11       13.27        7.34      4.89 o 
   3   5  11      240.41      279.93     15.28 o 
   4   5  11      639.51      606.53     33.60 o 
   5   5  11      158.24      172.93     11.92 o 
   6   5  11      218.34      183.64     12.62 o 
   7   5  11        6.45        5.15      6.90 o 
   8   5  11       44.27       42.24     15.03 o 
   9   5  11       38.33       31.64     11.50 o 
  10   5  11        9.28      -13.49     15.11 o 
 -12   6  11       36.37       19.28     22.39 o 
 -11   6  11        1.07        8.20      8.86 o 
 -10   6  11       22.26       14.25      8.93 o 
  -9   6  11       12.02       15.56      6.85 o 
  -8   6  11      124.51      132.35     11.90 o 
  -7   6  11      366.69      358.87     22.04 o 
  -6   6  11        6.32        8.42      4.83 o 
  -5   6  11      286.60      246.34     11.07 o 
  -4   6  11      644.28      674.76     18.29 o 
  -3   6  11        2.78        2.02      3.64 o 
  -2   6  11      271.52      263.35     12.33 o 
  -1   6  11      496.41      548.14     27.88 o 
   0   6  11      447.30      450.97     15.86 o 
   1   6  11      802.48      754.99     23.01 o 
   2   6  11        0.11       -4.17      4.17 o 
   3   6  11      154.20      148.41     12.19 o 
   4   6  11       31.90       26.07      6.26 o 
   5   6  11       53.57       32.32      6.97 o 
   6   6  11       44.01       43.69      9.19 o 
   7   6  11       38.99       37.51      9.57 o 
   8   6  11      187.30      211.65     17.66 o 
   9   6  11        0.44       -7.08      7.40 o 
 -12   7  11       11.77       28.08     14.39 o 
 -11   7  11        4.58        4.79      9.03 o 
 -10   7  11       54.82       29.81     10.47 o 
  -9   7  11       53.88       38.60     10.72 o 
  -8   7  11      102.37      105.02     11.31 o 
  -7   7  11       36.47       45.86      7.34 o 
  -6   7  11       56.40       61.09      9.75 o 
  -5   7  11       10.91       14.40      5.12 o 
  -4   7  11       63.74       50.70      8.09 o 
  -3   7  11      137.87      165.70     10.40 o 
  -2   7  11        0.01        1.96      3.98 o 
  -1   7  11      151.18      155.92     11.69 o 
   0   7  11      106.01      104.78     10.86 o 
   1   7  11     3623.60     3659.14     68.85 o 
   2   7  11      112.47      115.12     11.17 o 
   3   7  11       28.65       28.98     10.18 o 
   4   7  11      202.30      188.40     10.46 o 
   5   7  11       28.35       30.73      6.07 o 
   6   7  11      136.38      109.69      9.15 o 
   7   7  11       53.02       55.84     10.78 o 
   8   7  11       78.99       86.38     13.17 o 
   9   7  11      148.33      161.93     17.33 o 
 -11   8  11        5.95        9.32      9.66 o 
 -10   8  11       15.35       13.33     14.15 o 
  -9   8  11       67.04       45.33     24.16 o 
  -8   8  11       38.93       30.64      9.71 o 
  -7   8  11       65.76       61.63      9.38 o 
  -6   8  11      142.01      134.35     13.39 o 
  -5   8  11       70.19       79.70      9.73 o 
  -4   8  11       55.50       42.31      7.78 o 
  -3   8  11       77.96       72.47      8.00 o 
  -2   8  11        0.12       -3.70      3.70 o 
  -1   8  11        4.24        8.43      5.48 o 
   0   8  11      227.42      205.06     15.76 o 
   1   8  11      118.44      132.22     12.06 o 
   2   8  11        5.76        6.09      4.64 o 
   3   8  11      247.24      254.49     12.45 o 
   4   8  11      219.62      211.43     13.35 o 
   5   8  11        4.84       12.44      5.74 o 
   6   8  11        3.75        3.47      5.38 o 
   7   8  11       79.98       99.87     11.81 o 
   8   8  11        3.74        9.37      9.11 o 
 -11   9  11        0.20        8.54     12.39 o 
 -10   9  11       85.02       52.24     13.24 o 
  -9   9  11       75.86       87.96     14.50 o 
  -8   9  11        0.40       11.55      8.48 o 
  -7   9  11        3.85        3.30      7.20 o 
  -6   9  11        2.18        3.49      6.01 o 
  -5   9  11        0.59        0.22      5.80 o 
  -4   9  11       84.04       53.48      8.96 o 
  -3   9  11        6.56        4.55      4.90 o 
  -2   9  11       82.16       73.00      9.78 o 
  -1   9  11      143.88      133.14     10.25 o 
   0   9  11       31.94       30.90      6.51 o 
   1   9  11      133.30      116.01     10.11 o 
   2   9  11      119.90      121.38      9.67 o 
   3   9  11       16.57       21.05      5.83 o 
   4   9  11       12.64        9.75      5.84 o 
   5   9  11        0.67        1.63      5.63 o 
   6   9  11        0.45       -1.92      5.67 o 
   7   9  11       74.53       69.90     17.75 o 
   8   9  11       49.87       36.05     11.20 o 
 -10  10  11        4.43        4.64     10.61 o 
  -9  10  11        0.46        1.15      8.97 o 
  -8  10  11        0.51       -4.57      7.03 o 
  -7  10  11       17.57        8.65      8.23 o 
  -6  10  11       56.43       45.60     10.51 o 
  -5  10  11      161.77      165.55     17.93 o 
  -4  10  11       23.96        6.25      6.59 o 
  -3  10  11        3.48        2.87      5.56 o 
  -2  10  11       47.71       46.89      9.19 o 
  -1  10  11       62.03       69.11      8.46 o 
   0  10  11      275.80      297.64     15.62 o 
   1  10  11        1.45        6.94      5.10 o 
   2  10  11      104.53       96.15      9.28 o 
   3  10  11        0.50        7.03      6.13 o 
   4  10  11      253.40      247.53     15.44 o 
   5  10  11        7.17        4.55      6.23 o 
   6  10  11       28.96       24.90      7.89 o 
   7  10  11       12.30       21.78     10.43 o 
  -9  11  11       13.60       -7.14      8.95 o 
  -8  11  11       22.39       27.43     11.17 o 
  -7  11  11        0.13        4.54      8.89 o 
  -6  11  11        0.61       -3.06      7.06 o 
  -5  11  11       26.37       26.22      8.21 o 
  -4  11  11        1.27        1.97      6.44 o 
  -3  11  11      134.86      123.72     12.68 o 
  -2  11  11       60.91       66.19     10.23 o 
  -1  11  11        4.32       -4.99      4.99 o 
   0  11  11       19.35       14.72      5.71 o 
   1  11  11        0.15        4.00      5.24 o 
   2  11  11       42.79       50.81      8.27 o 
   3  11  11       22.11        9.12      6.98 o 
   4  11  11        2.63       -6.09      6.09 o 
   5  11  11       13.18       19.83      7.94 o 
   6  11  11      203.83      239.90     24.76 o 
  -7  12  11       61.57      101.74     16.08 o 
  -6  12  11      108.34      102.38     15.99 o 
  -5  12  11       54.44       71.34     14.47 o 
  -4  12  11       39.48       62.19      9.59 o 
  -3  12  11       42.50       60.18      9.21 o 
  -2  12  11       91.50       85.40     11.95 o 
  -1  12  11       24.67       27.14      7.51 o 
   0  12  11       14.38       15.74      6.04 o 
   1  12  11       18.00       19.64      6.77 o 
   2  12  11       10.17       -0.01      6.07 o 
   3  12  11        6.68       14.13      7.38 o 
   4  12  11       73.01       77.24     13.27 o 
   5  12  11       10.43       11.33     19.42 o 
  -6  13  11        0.34        8.82     10.03 o 
  -5  13  11       88.62       96.97     16.15 o 
  -4  13  11       35.76       46.63     14.82 o 
  -3  13  11        0.12        0.28      7.65 o 
  -2  13  11        2.08        0.04      7.65 o 
  -1  13  11       42.22       49.90     10.83 o 
   0  13  11       22.15       30.79      8.77 o 
   1  13  11        1.11        3.66      8.22 o 
   2  13  11        6.64        9.33      8.49 o 
   3  13  11        0.64        1.79      8.58 o 
  -2  14  11        3.03        5.40     15.65 o 
  -1  14  11       21.37       19.22     13.73 o 
 -12   0  12      136.92      136.92     19.90 o 
 -10   0  12       25.86       18.23     10.10 o 
  -8   0  12      109.81      105.65     11.19 o 
  -6   0  12       48.97       32.44      7.36 o 
  -4   0  12      774.96      794.87     26.67 o 
  -2   0  12      126.99      139.49     10.55 o 
   0   0  12      115.89      155.42     14.48 o 
   2   0  12     2525.87     2579.84     64.84 o 
   4   0  12     1294.65     1175.05     66.36 o 
   6   0  12      156.49      176.69     19.70 o 
   8   0  12       69.26       70.80     17.26 o 
  10   0  12        3.37       -1.62     15.11 o 
 -13   1  12      115.53      138.72     17.58 o 
 -12   1  12       35.89       55.76     10.38 o 
 -11   1  12      204.84      203.67     20.87 o 
 -10   1  12       23.27       20.55      7.00 o 
  -9   1  12      464.28      455.07     29.48 o 
  -8   1  12      105.89       80.12      7.06 o 
  -7   1  12       83.70       94.84      8.16 o 
  -6   1  12       53.96       50.89      5.70 o 
  -5   1  12       29.78       22.13      4.30 o 
  -4   1  12       18.34       21.71      4.04 o 
  -3   1  12       79.84       97.59      6.75 o 
  -2   1  12        2.63        2.87      2.79 o 
  -1   1  12       93.61       95.26      6.54 o 
   0   1  12        3.79        4.79      3.08 o 
   1   1  12      128.40      121.75      7.52 o 
   2   1  12      725.58      742.85     20.68 o 
   3   1  12      257.53      266.32     13.76 o 
   4   1  12      293.39      266.07     11.69 o 
   5   1  12      255.27      273.31     15.09 o 
   6   1  12       78.95       84.33     10.97 o 
   7   1  12      341.86      358.12     27.53 o 
   8   1  12      161.38      167.10     16.37 o 
   9   1  12       66.04       67.32     12.80 o 
  10   1  12       88.97      108.30     20.34 o 
 -13   2  12       63.06       76.68     21.47 o 
 -12   2  12      146.29      148.61     19.13 o 
 -11   2  12        6.16        2.42      6.67 o 
 -10   2  12       32.14       30.95      6.95 o 
  -9   2  12       22.47       29.11      6.25 o 
  -8   2  12       24.94       15.31      7.37 o 
  -7   2  12        4.46        4.29      3.70 o 
  -6   2  12      121.61      115.76      7.65 o 
  -5   2  12        5.69        2.76      3.25 o 
  -4   2  12      255.44      264.92     10.39 o 
  -3   2  12      372.58      344.96     14.11 o 
  -2   2  12      150.58      128.46      7.27 o 
  -1   2  12       83.89       81.46      6.13 o 
   0   2  12       73.02       87.55      6.54 o 
   1   2  12     2898.57     2781.18     59.50 o 
   2   2  12      156.48      152.45     10.64 o 
   3   2  12       42.68       53.90      6.18 o 
   4   2  12       56.90       65.86      6.78 o 
   5   2  12     1327.98     1349.43     37.45 o 
   6   2  12        7.18        8.20      5.81 o 
   7   2  12       15.20       16.72      5.84 o 
   8   2  12        6.48       11.55      8.22 o 
   9   2  12      170.76      168.33     21.74 o 
  10   2  12      264.55      309.42     30.51 o 
 -13   3  12       90.20       91.76     15.68 o 
 -12   3  12      113.52      120.62     16.41 o 
 -11   3  12      109.41      128.14     13.23 o 
 -10   3  12        5.14        9.47      5.74 o 
  -9   3  12       23.10       16.75      5.88 o 
  -8   3  12      246.35      241.27     15.84 o 
  -7   3  12       41.15       39.90      5.68 o 
  -6   3  12      540.46      590.38     22.24 o 
  -5   3  12      256.45      245.47     10.36 o 
  -4   3  12      113.50      102.52      6.92 o 
  -3   3  12      255.80      246.13      9.78 o 
  -2   3  12      118.51      100.90      6.71 o 
  -1   3  12      111.08      127.21      8.03 o 
   0   3  12      122.86      124.88     10.82 o 
   1   3  12       34.77       42.34      5.81 o 
   2   3  12      728.08      726.99     18.52 o 
   3   3  12       85.78       91.60      7.18 o 
   4   3  12     1276.65     1321.44     35.80 o 
   5   3  12       33.96       12.60      6.02 o 
   6   3  12       79.45       56.55      7.94 o 
   7   3  12        1.65       -3.29      4.70 o 
   8   3  12      173.62      194.42     15.91 o 
   9   3  12       28.31       24.24     12.78 o 
  10   3  12       13.61       25.90     20.50 o 
 -13   4  12       45.87       70.46     14.90 o 
 -12   4  12       17.93       -2.36      8.33 o 
 -11   4  12      133.49      149.57     13.87 o 
 -10   4  12        3.33        5.00      5.42 o 
  -9   4  12        4.35       -0.23      5.10 o 
  -8   4  12       13.22        7.01      5.29 o 
  -7   4  12      346.52      351.07     14.83 o 
  -6   4  12      376.31      343.36     12.82 o 
  -5   4  12     2000.57     1981.27     37.23 o 
  -4   4  12        0.37        2.18      3.62 o 
  -3   4  12      602.68      588.70     20.35 o 
  -2   4  12       67.46       66.93      8.07 o 
  -1   4  12       10.82       14.65      4.32 o 
   0   4  12      249.32      272.38     14.22 o 
   1   4  12       58.66       63.27      6.87 o 
   2   4  12       43.59       56.55      7.33 o 
   3   4  12      117.74      132.38      9.68 o 
   4   4  12      848.87      874.36     26.26 o 
   5   4  12      481.66      400.50     15.31 o 
   6   4  12      207.00      166.95     10.88 o 
   7   4  12      292.45      307.95     16.39 o 
   8   4  12        6.75        3.86      7.87 o 
   9   4  12        1.01        5.40     16.19 o 
 -12   5  12        0.16       -7.95      8.85 o 
 -11   5  12       11.61        9.81      7.59 o 
 -10   5  12      307.35      306.64     18.14 o 
  -9   5  12       28.49       34.53      8.26 o 
  -8   5  12       30.55       14.56      6.77 o 
  -7   5  12       43.97       50.56      8.49 o 
  -6   5  12       23.55       22.35      7.31 o 
  -5   5  12     2508.21     2385.02     48.35 o 
  -4   5  12      232.40      243.06     11.95 o 
  -3   5  12       78.12       79.99      9.80 o 
  -2   5  12       54.80       36.12      5.78 o 
  -1   5  12      671.43      661.61     19.62 o 
   0   5  12       56.82       58.06      8.10 o 
   1   5  12     1385.38     1297.70     39.56 o 
   2   5  12      172.16      173.14     10.74 o 
   3   5  12     1081.82     1064.67     32.18 o 
   4   5  12        6.11        7.95      5.85 o 
   5   5  12      264.59      272.92     15.98 o 
   6   5  12       90.44      115.76     11.20 o 
   7   5  12      118.32      129.79     13.90 o 
   8   5  12      247.44      263.49     23.44 o 
   9   5  12        3.74        9.03      9.09 o 
 -12   6  12        0.49        0.53     11.13 o 
 -11   6  12       33.60       24.15     13.00 o 
 -10   6  12       43.91       23.10      9.25 o 
  -9   6  12       39.92       45.58      9.05 o 
  -8   6  12        0.00       -2.37      5.25 o 
  -7   6  12      242.05      223.08     18.61 o 
  -6   6  12       10.23        3.87      5.42 o 
  -5   6  12     2127.41     2060.54     43.73 o 
  -4   6  12     1186.64     1085.92     27.48 o 
  -3   6  12        1.63        0.32      3.87 o 
  -2   6  12      202.12      193.84     11.06 o 
  -1   6  12      171.92      136.18     11.16 o 
   0   6  12      235.07      242.83     12.80 o 
   1   6  12      282.40      274.46     13.96 o 
   2   6  12      562.86      602.48     23.03 o 
   3   6  12       18.66       13.00      6.23 o 
   4   6  12       43.62       20.93      7.92 o 
   5   6  12      102.65      104.19     10.49 o 
   6   6  12        9.33        0.35      6.36 o 
   7   6  12       43.68       32.81     11.99 o 
   8   6  12        0.04        4.71      8.07 o 
   9   6  12        0.94        9.54      9.37 o 
 -12   7  12       11.64       -7.55     17.26 o 
 -11   7  12       26.36       15.89     10.15 o 
 -10   7  12        1.84        4.40      8.57 o 
  -9   7  12      126.35      134.48     16.29 o 
  -8   7  12        1.32        1.54      5.87 o 
  -7   7  12        2.11        1.90      5.68 o 
  -6   7  12       35.51       18.61      8.10 o 
  -5   7  12       82.76       44.20      8.08 o 
  -4   7  12      184.50      163.44     10.65 o 
  -3   7  12      137.57      131.68     11.60 o 
  -2   7  12       16.05       25.19      5.70 o 
  -1   7  12      160.29      198.34     15.22 o 
   0   7  12       36.73       43.50      6.74 o 
   1   7  12      368.18      348.80     15.11 o 
   2   7  12       13.16       10.75      6.27 o 
   3   7  12      576.50      623.08     30.14 o 
   4   7  12        8.34       13.68      6.45 o 
   5   7  12       69.73       67.41     10.68 o 
   6   7  12       42.22       40.88      9.34 o 
   7   7  12      147.88      167.90     16.39 o 
   8   7  12        1.43        4.00      8.09 o 
 -11   8  12        5.43        3.01      9.72 o 
 -10   8  12       15.88        5.80      9.48 o 
  -9   8  12       12.02        4.28      8.29 o 
  -8   8  12       39.57       20.32      9.51 o 
  -7   8  12       18.57        2.85      7.43 o 
  -6   8  12      412.58      366.25     19.45 o 
  -5   8  12        2.89        3.62      5.92 o 
  -4   8  12      738.00      656.07     24.26 o 
  -3   8  12        0.14       -2.70      4.10 o 
  -2   8  12       33.59       43.61      6.98 o 
  -1   8  12      912.66      922.03     29.48 o 
   0   8  12      548.51      533.16     18.96 o 
   1   8  12      121.46      118.26     12.69 o 
   2   8  12      155.96      189.32     14.48 o 
   3   8  12       64.20       62.08     13.16 o 
   4   8  12       33.41       31.04      7.48 o 
   5   8  12      168.00      169.99     18.59 o 
   6   8  12       41.05       46.20     10.28 o 
   7   8  12       13.48        7.26      8.33 o 
   8   8  12        7.06        1.82      9.27 o 
 -10   9  12      134.51      159.18     21.37 o 
  -9   9  12       93.14       62.93     12.95 o 
  -8   9  12       11.95       19.11      9.34 o 
  -7   9  12       57.39       67.38     16.66 o 
  -6   9  12      278.13      278.30     17.33 o 
  -5   9  12        0.00       -5.18      5.18 o 
  -4   9  12        6.90        2.02      6.54 o 
  -3   9  12       11.32        4.50      5.22 o 
  -2   9  12        0.33        6.43      5.68 o 
  -1   9  12       23.94       22.80      8.08 o 
   0   9  12      153.21      167.04     11.72 o 
   1   9  12        1.96       -0.31      5.79 o 
   2   9  12        0.53        0.50      4.91 o 
   3   9  12       11.05        9.53      6.33 o 
   4   9  12        3.72       -2.87      5.05 o 
   5   9  12       28.84       30.43      7.20 o 
   6   9  12        6.41       11.65      8.28 o 
   7   9  12       66.92       64.89     12.81 o 
  -9  10  12       28.81       30.76     11.63 o 
  -8  10  12       12.52        2.87      9.22 o 
  -7  10  12        1.94       -1.60      7.57 o 
  -6  10  12       20.36       20.27      7.93 o 
  -5  10  12       74.60       81.32     13.94 o 
  -4  10  12       27.13       19.50      7.43 o 
  -3  10  12      410.31      404.36     20.33 o 
  -2  10  12        0.42       -4.94      4.94 o 
  -1  10  12       98.18      103.81     16.48 o 
   0  10  12       10.19        8.02      6.27 o 
   1  10  12      142.76      137.30     15.19 o 
   2  10  12      207.64      224.21     14.99 o 
   3  10  12       44.43       40.44      9.06 o 
   4  10  12        9.94       -4.70      5.89 o 
   5  10  12        1.71       11.77      6.73 o 
   6  10  12       15.50       14.99      9.66 o 
  -8  11  12       16.32       13.49     11.32 o 
  -7  11  12        8.51       27.36     10.78 o 
  -6  11  12       18.00       13.12      8.94 o 
  -5  11  12       19.95       20.04      7.85 o 
  -4  11  12       82.79       94.08     12.25 o 
  -3  11  12       66.49       50.89     12.49 o 
  -2  11  12       31.69       32.01      9.92 o 
  -1  11  12        4.09       14.09      6.28 o 
   0  11  12        0.76        0.35      5.60 o 
   1  11  12       22.38       22.46     10.06 o 
   2  11  12        0.02        2.91      5.66 o 
   3  11  12      282.89      323.21     18.26 o 
   4  11  12        4.01        4.62      6.70 o 
   5  11  12       17.98       29.38     10.48 o 
  -7  12  12        0.51        8.78      9.96 o 
  -6  12  12       17.89       10.75      9.72 o 
  -5  12  12        6.12        5.10      9.39 o 
  -4  12  12      231.78      280.57     18.86 o 
  -3  12  12        0.19        4.64      6.39 o 
  -2  12  12        0.99        4.92      7.50 o 
  -1  12  12       60.30       51.36      9.32 o 
   0  12  12       29.63       28.02      8.13 o 
   1  12  12        3.08        3.48      6.53 o 
   2  12  12        0.31       -2.79      6.41 o 
   3  12  12      101.31      104.43     14.59 o 
   4  12  12        3.89        3.97      8.95 o 
  -5  13  12       53.42       62.97     15.99 o 
  -4  13  12      153.09      173.21     19.12 o 
  -3  13  12        0.06       -1.29      7.89 o 
  -2  13  12        0.78       -5.54      7.44 o 
  -1  13  12        2.28        4.06      7.68 o 
   0  13  12        6.32        8.42     10.72 o 
   1  13  12       13.02       13.54      8.92 o 
   2  13  12        9.79       10.38      9.20 o 
 -13   0  13       12.46       12.41     17.26 o 
 -11   0  13       17.59        4.96     11.06 o 
  -9   0  13        2.23        4.48      8.23 o 
  -7   0  13       60.62       78.18     14.61 o 
  -5   0  13        0.01        0.89      4.34 o 
  -3   0  13      503.97      429.33     26.68 o 
  -1   0  13       39.04       30.15      6.34 o 
   1   0  13      383.19      407.91     19.30 o 
   3   0  13       50.34       31.11      9.06 o 
   5   0  13      276.75      271.11     23.72 o 
   7   0  13      169.52      125.71     25.36 o 
   9   0  13      300.59      399.24     45.86 o 
 -13   1  13      139.72      149.35     18.31 o 
 -12   1  13      103.90       88.32     14.95 o 
 -11   1  13        0.44        5.52      6.29 o 
 -10   1  13        3.85        0.69      6.06 o 
  -9   1  13       26.36       12.62      5.63 o 
  -8   1  13      138.32      144.87      9.06 o 
  -7   1  13       92.11      112.38      8.03 o 
  -6   1  13      188.59      184.73     12.74 o 
  -5   1  13      911.71      888.97     29.64 o 
  -4   1  13      217.98      239.75     11.78 o 
  -3   1  13       44.52       48.61      5.45 o 
  -2   1  13      271.42      261.31     10.54 o 
  -1   1  13       39.56       41.47      5.24 o 
   0   1  13      149.60      173.20      8.97 o 
   1   1  13      603.60      580.45     17.84 o 
   2   1  13        0.24        5.11      4.00 o 
   3   1  13       82.82       85.71     13.47 o 
   4   1  13      756.86      755.09     20.39 o 
   5   1  13      122.06      125.63     11.45 o 
   6   1  13       82.01       87.02     18.97 o 
   7   1  13       52.32       74.08     16.57 o 
   8   1  13      245.40      266.06     20.24 o 
   9   1  13       86.59      101.62     18.81 o 
 -13   2  13      146.04      144.56     18.31 o 
 -12   2  13       19.05       26.15      9.05 o 
 -11   2  13        0.91        9.31      6.79 o 
 -10   2  13       49.76       55.65      9.93 o 
  -9   2  13       14.63       10.56      7.63 o 
  -8   2  13      598.81      637.07     20.53 o 
  -7   2  13       66.33       65.46      6.62 o 
  -6   2  13      855.34      848.00     22.90 o 
  -5   2  13        4.67        2.58      3.39 o 
  -4   2  13        2.01        0.26      3.10 o 
  -3   2  13      361.94      377.92     12.58 o 
  -2   2  13       25.52       22.32      4.17 o 
  -1   2  13      486.28      490.54     16.08 o 
   0   2  13      350.96      356.87     13.35 o 
   1   2  13       77.96      109.62     13.11 o 
   2   2  13       29.04       23.49      5.84 o 
   3   2  13      136.31      122.43      8.39 o 
   4   2  13      611.50      553.96     24.51 o 
   5   2  13       10.63        9.33      6.52 o 
   6   2  13       14.63       33.12      7.71 o 
   7   2  13       70.34       88.39      9.88 o 
   8   2  13      510.36      653.01     38.34 o 
   9   2  13        8.96       19.37     12.78 o 
 -13   3  13      153.89      176.69     24.99 o 
 -12   3  13       48.51       25.05     12.41 o 
 -11   3  13      160.68      160.34     14.52 o 
 -10   3  13       16.90       10.42      5.82 o 
  -9   3  13      266.11      295.42     15.00 o 
  -8   3  13      339.67      339.24     20.60 o 
  -7   3  13      107.69      134.06      8.72 o 
  -6   3  13       73.18       64.04      6.62 o 
  -5   3  13       12.19        4.92      3.67 o 
  -4   3  13      775.97      796.86     23.58 o 
  -3   3  13      133.85      140.68      9.69 o 
  -2   3  13        0.84        3.62      3.69 o 
  -1   3  13      400.83      379.86     14.60 o 
   0   3  13     2172.83     2158.47     45.42 o 
   1   3  13      100.46      102.01      8.64 o 
   2   3  13      982.53      991.21     23.31 o 
   3   3  13      421.42      454.54     17.77 o 
   4   3  13      302.28      304.08     14.65 o 
   5   3  13        0.57        6.96      5.94 o 
   6   3  13       38.38       28.67      6.77 o 
   7   3  13        2.60       10.50      5.67 o 
   8   3  13       12.63        5.36      7.33 o 
   9   3  13        2.77        5.93     17.26 o 
 -13   4  13        2.34        0.00     17.26 o 
 -12   4  13       10.80       16.16      9.92 o 
 -11   4  13       17.07       18.02      8.01 o 
 -10   4  13       11.48       -5.00      5.00 o 
  -9   4  13       24.39       32.44      6.89 o 
  -8   4  13       19.70       13.46      5.51 o 
  -7   4  13       19.92       16.71      5.36 o 
  -6   4  13     1582.30     1712.47     34.27 o 
  -5   4  13      109.91      121.44      9.24 o 
  -4   4  13       24.06       16.85      4.93 o 
  -3   4  13       80.53       61.70      8.72 o 
  -2   4  13      149.53      178.40     14.85 o 
  -1   4  13     1455.17     1364.11     39.10 o 
   0   4  13        1.87       11.66      5.52 o 
   1   4  13      596.82      584.72     25.04 o 
   2   4  13      408.27      393.67     28.04 o 
   3   4  13     1372.66     1316.96     37.06 o 
   4   4  13        6.47        6.56      5.74 o 
   5   4  13       40.58       32.94      8.36 o 
   6   4  13      112.50       85.29      9.91 o 
   7   4  13      374.47      428.66     36.92 o 
   8   4  13       72.56       63.28     11.37 o 
   9   4  13        0.01        3.24     16.72 o 
 -12   5  13       12.27        7.93     12.16 o 
 -11   5  13       55.68       48.56     14.24 o 
 -10   5  13      227.95      249.08     17.12 o 
  -9   5  13       21.81       13.75      7.06 o 
  -8   5  13        8.82        0.52      5.29 o 
  -7   5  13      445.05      439.99     23.28 o 
  -6   5  13      778.54      724.77     25.39 o 
  -5   5  13       94.73      110.19     10.73 o 
  -4   5  13       26.63       21.09      5.46 o 
  -3   5  13      268.83      271.97     15.65 o 
  -2   5  13      344.31      380.03     15.24 o 
  -1   5  13     1472.24     1464.48     35.04 o 
   0   5  13       19.39       18.26      5.75 o 
   1   5  13      683.64      699.41     21.22 o 
   2   5  13       14.61       17.08      5.60 o 
   3   5  13        0.64        0.74      5.56 o 
   4   5  13      121.10       90.69     10.82 o 
   5   5  13       36.81       22.64      9.55 o 
   6   5  13       37.57       27.65      7.35 o 
   7   5  13        2.58        8.46      7.93 o 
   8   5  13        6.85       13.38      9.03 o 
   9   5  13        2.78        9.78     13.76 o 
 -12   6  13        3.78        9.51     13.44 o 
 -11   6  13       42.56       32.32     11.18 o 
 -10   6  13       71.53       79.04     19.26 o 
  -9   6  13        4.23       13.27      7.08 o 
  -8   6  13       65.06       78.47     10.57 o 
  -7   6  13       65.09       54.34      9.02 o 
  -6   6  13      193.35      192.04     15.11 o 
  -5   6  13       10.48        4.94      4.90 o 
  -4   6  13        0.47       -1.46      4.05 o 
  -3   6  13      532.45      513.87     17.90 o 
  -2   6  13       68.40       64.93     10.99 o 
  -1   6  13      394.07      384.42     18.12 o 
   0   6  13       55.60       38.07      6.59 o 
   1   6  13      340.06      348.35     15.31 o 
   2   6  13     1419.26     1407.37     39.79 o 
   3   6  13      241.33      229.88     15.54 o 
   4   6  13      175.92      208.19     13.73 o 
   5   6  13       38.96       31.36      7.47 o 
   6   6  13      165.91      134.43     14.64 o 
   7   6  13        1.17        0.88      7.44 o 
   8   6  13       26.72        7.17      8.82 o 
 -11   7  13        0.02        4.87      9.91 o 
 -10   7  13       40.38       57.63     15.15 o 
  -9   7  13       41.60       51.05     18.52 o 
  -8   7  13        4.95        4.79      6.00 o 
  -7   7  13       77.08       55.54      9.04 o 
  -6   7  13       81.78       65.19     12.07 o 
  -5   7  13        7.00        8.58      5.66 o 
  -4   7  13      180.58      188.02     11.57 o 
  -3   7  13      294.21      314.70     14.75 o 
  -2   7  13       84.46       80.94      8.56 o 
  -1   7  13       25.86       12.72      6.68 o 
   0   7  13      545.95      585.69     29.42 o 
   1   7  13        9.63        3.80      4.97 o 
   2   7  13      531.24      508.85     22.50 o 
   3   7  13      114.45      123.05     12.78 o 
   4   7  13        0.08        5.58      5.67 o 
   5   7  13        3.67       -5.81      5.81 o 
   6   7  13       33.52       38.41     10.10 o 
   7   7  13       20.65       18.56      9.37 o 
   8   7  13        5.32       20.47      9.82 o 
 -11   8  13        9.81        9.84     10.38 o 
 -10   8  13        8.80       -0.24      9.11 o 
  -9   8  13        2.48       -4.89      7.37 o 
  -8   8  13       24.68       32.71      8.68 o 
  -7   8  13      217.12      205.89     22.49 o 
  -6   8  13       27.49       15.19      6.84 o 
  -5   8  13      124.54      135.53     22.43 o 
  -4   8  13        1.11        5.05      5.48 o 
  -3   8  13       91.96       48.51      7.47 o 
  -2   8  13        4.25        6.90      5.03 o 
  -1   8  13        4.20        4.26      5.52 o 
   0   8  13      156.50      163.16     11.64 o 
   1   8  13        8.00       15.64      6.91 o 
   2   8  13      390.19      392.38     20.53 o 
   3   8  13      336.52      356.51     23.13 o 
   4   8  13        3.32        3.21      5.93 o 
   5   8  13        9.20       13.43      7.93 o 
   6   8  13        2.19        5.74      7.71 o 
   7   8  13        9.86       -2.25      8.28 o 
 -10   9  13       17.47       18.30     11.07 o 
  -9   9  13       44.77       54.59     27.49 o 
  -8   9  13       43.14       49.19     16.00 o 
  -7   9  13        5.93        2.77      6.59 o 
  -6   9  13       22.23       24.49      8.97 o 
  -5   9  13      115.09      106.58     15.89 o 
  -4   9  13      110.50      118.33     12.59 o 
  -3   9  13      198.69      223.18     13.40 o 
  -2   9  13       41.40       38.37      8.25 o 
  -1   9  13       81.62       65.31      8.74 o 
   0   9  13      128.52      153.98     21.96 o 
   1   9  13      237.56      242.69     16.69 o 
   2   9  13      144.70      164.21     13.10 o 
   3   9  13       54.68       71.19     10.07 o 
   4   9  13       10.84        1.36      7.60 o 
   5   9  13       33.50       24.03      9.15 o 
   6   9  13       29.37       31.19     10.81 o 
  -9  10  13      134.30      124.44     22.12 o 
  -8  10  13       20.21       30.08     11.15 o 
  -7  10  13       49.66       20.10     12.94 o 
  -6  10  13       11.99       11.40      7.71 o 
  -5  10  13        7.71        3.38      6.52 o 
  -4  10  13       44.81       62.29     10.35 o 
  -3  10  13       52.98       55.63      9.83 o 
  -2  10  13        0.26       -0.16      6.11 o 
  -1  10  13      120.81      130.00     13.11 o 
   0  10  13        9.70       14.11      7.03 o 
   1  10  13        2.25       -0.84      5.43 o 
   2  10  13      185.91      211.88     15.00 o 
   3  10  13        1.83       -0.10      7.11 o 
   4  10  13       44.68       39.18     10.83 o 
   5  10  13       42.64       45.72     11.68 o 
   6  10  13       34.04       32.74     11.31 o 
  -8  11  13        1.62        4.03      9.42 o 
  -7  11  13       30.38       29.99     11.16 o 
  -6  11  13        0.00        4.98      8.32 o 
  -5  11  13        0.02        6.94      7.27 o 
  -4  11  13      191.26      160.07     24.84 o 
  -3  11  13        3.46       -0.71      6.73 o 
  -2  11  13       90.60       94.75     14.87 o 
  -1  11  13        2.71        8.14      7.12 o 
   0  11  13      129.39      124.11     12.23 o 
   1  11  13       48.31       26.18      7.99 o 
   2  11  13        0.29       -1.94      6.44 o 
   3  11  13        0.04        6.46      8.01 o 
   4  11  13       79.26       81.42     13.88 o 
  -6  12  13        0.19       -7.65      7.65 o 
  -5  12  13       28.69       37.16     11.98 o 
  -4  12  13       13.32        7.34      7.90 o 
  -3  12  13        0.25       -2.25      8.54 o 
  -2  12  13       92.96       98.46     13.11 o 
  -1  12  13      139.24      188.60     14.90 o 
   0  12  13        5.57        8.86      6.90 o 
   1  12  13        0.01       -7.32      7.32 o 
   2  12  13       72.79       86.55     21.26 o 
   3  12  13        8.71       22.85     10.98 o 
  -4  13  13       41.23       66.66     18.50 o 
  -3  13  13       66.35       60.85     11.80 o 
  -2  13  13        5.31        4.92      8.31 o 
  -1  13  13        9.30        8.37      9.11 o 
   0  13  13        2.68       11.53     11.19 o 
   1  13  13       14.74       44.78     24.28 o 
 -12   0  14       10.48      -11.69     19.42 o 
 -10   0  14       53.70       71.42     15.11 o 
  -8   0  14      548.31      537.47     30.93 o 
  -6   0  14       20.08       27.56      7.11 o 
  -4   0  14     1208.47     1263.68     38.28 o 
  -2   0  14       10.31       12.16      5.40 o 
   0   0  14      565.36      549.89     24.32 o 
   2   0  14      454.78      488.62     39.89 o 
   4   0  14       38.35       28.05     14.57 o 
   6   0  14        8.23        8.88      8.58 o 
   8   0  14        0.34        2.70     13.49 o 
 -13   1  14       10.10       45.96     13.17 o 
 -12   1  14        3.92       -5.48      7.15 o 
 -11   1  14        1.91        8.90      7.45 o 
 -10   1  14        0.96       -0.38      5.85 o 
  -9   1  14       93.04       94.14      9.52 o 
  -8   1  14      124.62      142.49      9.41 o 
  -7   1  14      261.64      246.70     12.28 o 
  -6   1  14       88.49      101.96      7.87 o 
  -5   1  14      182.61      183.22      9.64 o 
  -4   1  14        3.67        5.19      3.65 o 
  -3   1  14      698.59      708.31     18.38 o 
  -2   1  14      643.09      645.84     17.31 o 
  -1   1  14       21.11       18.99      4.40 o 
   0   1  14      421.70      387.25     18.70 o 
   1   1  14      453.72      450.43     14.70 o 
   2   1  14      115.78      110.22     11.42 o 
   3   1  14      534.73      541.43     20.94 o 
   4   1  14       62.40       55.84      9.25 o 
   5   1  14       91.97      116.69     11.60 o 
   6   1  14       73.99       88.53     11.33 o 
   7   1  14       72.11      101.68     14.43 o 
   8   1  14       78.33       97.39     15.83 o 
   9   1  14       36.12       62.92     17.28 o 
 -13   2  14        4.59        0.95     10.11 o 
 -12   2  14      110.67       97.91     13.04 o 
 -11   2  14        5.77        1.47      6.99 o 
 -10   2  14       23.09       21.61      7.33 o 
  -9   2  14       22.54       24.85      6.46 o 
  -8   2  14      126.25      125.95      8.97 o 
  -7   2  14      169.77      183.20     12.43 o 
  -6   2  14        0.51        0.71      3.78 o 
  -5   2  14      333.39      300.39     14.28 o 
  -4   2  14        4.64        2.07      3.61 o 
  -3   2  14       80.74       80.68      7.88 o 
  -2   2  14        1.98        1.47      3.24 o 
  -1   2  14       64.29       67.30      6.44 o 
   0   2  14        8.55        2.65      3.65 o 
   1   2  14       11.57       11.48      4.72 o 
   2   2  14        6.68        3.86      4.58 o 
   3   2  14       41.99       46.11      6.24 o 
   4   2  14      422.02      372.85     14.74 o 
   5   2  14        0.83        1.77      6.04 o 
   6   2  14        0.26        1.57      5.78 o 
   7   2  14       36.66       36.04      7.91 o 
   8   2  14        0.88        9.35      8.99 o 
 -13   3  14       16.58       25.10     14.27 o 
 -12   3  14       15.40       15.11      9.89 o 
 -11   3  14        5.98        0.02      6.82 o 
 -10   3  14       22.59       22.29      7.86 o 
  -9   3  14       78.92       78.34      9.46 o 
  -8   3  14      154.84      143.80     10.89 o 
  -7   3  14       71.52       79.35      9.37 o 
  -6   3  14       70.76       74.81     11.70 o 
  -5   3  14       33.01       30.25      5.12 o 
  -4   3  14      105.66      117.82      7.99 o 
  -3   3  14     1057.00     1050.32     26.17 o 
  -2   3  14     1860.84     1884.80     36.44 o 
  -1   3  14      180.63      157.33     10.41 o 
   0   3  14      238.01      208.43     12.93 o 
   1   3  14      281.93      266.54     14.99 o 
   2   3  14      648.23      632.70     19.14 o 
   3   3  14       86.38       84.14      8.83 o 
   4   3  14       68.36       80.56     10.48 o 
   5   3  14        0.59       -2.24      5.45 o 
   6   3  14       44.04       54.58      8.74 o 
   7   3  14      128.70      159.04     11.83 o 
   8   3  14        4.41        0.95     13.22 o 
 -12   4  14       45.02       36.46     15.20 o 
 -11   4  14       21.00       16.32      8.43 o 
 -10   4  14       57.26       72.66      9.63 o 
  -9   4  14        0.54        2.52      5.77 o 
  -8   4  14        4.03       -2.63      5.06 o 
  -7   4  14        0.11       -3.20      4.53 o 
  -6   4  14       27.96       30.43      6.10 o 
  -5   4  14        4.97        4.03      4.49 o 
  -4   4  14      255.17      282.32     13.38 o 
  -3   4  14       11.26        4.30      5.07 o 
  -2   4  14       69.08       68.47     14.63 o 
  -1   4  14      226.94      222.14     14.60 o 
   0   4  14      436.41      501.60     20.87 o 
   1   4  14     1099.77     1086.03     28.30 o 
   2   4  14      296.27      291.95     14.13 o 
   3   4  14      304.85      283.60     16.76 o 
   4   4  14       16.94        7.74      6.13 o 
   5   4  14      112.79      104.58     11.81 o 
   6   4  14       14.78        8.44      6.33 o 
   7   4  14       14.40       16.02      9.16 o 
   8   4  14       37.55       27.95     11.90 o 
 -12   5  14       24.09       36.99     24.55 o 
 -11   5  14        0.02        2.73      8.82 o 
 -10   5  14      191.74      218.44     45.32 o 
  -9   5  14      121.03      147.13     17.75 o 
  -8   5  14       28.75       29.49      7.95 o 
  -7   5  14      104.71      109.16     13.55 o 
  -6   5  14       20.17        7.24      5.84 o 
  -5   5  14      541.58      604.16     22.88 o 
  -4   5  14       91.71       92.19      8.93 o 
  -3   5  14       62.74       56.51      7.43 o 
  -2   5  14       25.61       21.25      5.64 o 
  -1   5  14       47.31       42.94      6.96 o 
   0   5  14      198.31      194.02     13.78 o 
   1   5  14       32.74       32.40      6.54 o 
   2   5  14        0.35       -1.00      4.81 o 
   3   5  14        4.97        6.29      6.15 o 
   4   5  14       20.56       19.75      7.46 o 
   5   5  14        2.89        3.84      5.91 o 
   6   5  14       72.89       78.84     10.36 o 
   7   5  14       27.34       22.27      9.20 o 
   8   5  14       15.20       17.91      9.36 o 
 -12   6  14      198.49      182.35     37.77 o 
 -11   6  14       42.19       21.55     12.85 o 
 -10   6  14       11.76       15.56      9.94 o 
  -9   6  14       25.49       17.06      7.64 o 
  -8   6  14       71.18       53.62      9.89 o 
  -7   6  14      430.00      404.49     20.19 o 
  -6   6  14       77.23       67.15      9.88 o 
  -5   6  14       18.03       23.14      6.11 o 
  -4   6  14       16.54       18.20      5.63 o 
  -3   6  14       27.45       31.65      6.26 o 
  -2   6  14        3.71       -1.13      4.26 o 
  -1   6  14      681.86      744.71     25.87 o 
   0   6  14       15.90        5.10      4.91 o 
   1   6  14      174.85      193.54     19.76 o 
   2   6  14      128.00      106.72     11.81 o 
   3   6  14        0.32       -3.68      6.07 o 
   4   6  14       34.48       17.71      7.57 o 
   5   6  14      144.85      164.57     13.40 o 
   6   6  14       40.09       44.82     10.45 o 
   7   6  14       28.82       47.08     10.93 o 
   8   6  14        9.15        4.63      9.33 o 
 -11   7  14       35.00       35.50     12.66 o 
 -10   7  14        7.10       12.23      9.49 o 
  -9   7  14        0.83       -2.77      6.40 o 
  -8   7  14       47.25       21.01      9.82 o 
  -7   7  14       18.14       15.66      7.05 o 
  -6   7  14      184.00      203.92     15.06 o 
  -5   7  14       82.21       74.49     10.23 o 
  -4   7  14       77.66       78.35     10.59 o 
  -3   7  14       60.76       59.36      7.80 o 
  -2   7  14      116.91      113.42     10.04 o 
  -1   7  14        5.23       12.00      5.72 o 
   0   7  14        0.01        1.04      4.93 o 
   1   7  14       27.64       24.92      7.65 o 
   2   7  14       11.26        7.29      6.84 o 
   3   7  14       64.61       84.31     12.11 o 
   4   7  14        9.95       13.47      6.65 o 
   5   7  14        0.14       -5.88      6.61 o 
   6   7  14       30.16       22.46      9.29 o 
   7   7  14      196.31      293.91     29.59 o 
 -10   8  14       52.47       41.44     20.88 o 
  -9   8  14        7.49       37.97     11.19 o 
  -8   8  14       25.57       28.09     11.20 o 
  -7   8  14      198.02      187.11     15.51 o 
  -6   8  14        2.92       -2.16      5.81 o 
  -5   8  14       50.10       41.17      8.98 o 
  -4   8  14       76.32       74.52     10.51 o 
  -3   8  14        3.23        0.49      5.01 o 
  -2   8  14       56.93       79.19      9.97 o 
  -1   8  14      129.25      118.84     12.16 o 
   0   8  14       51.37       64.66      8.63 o 
   1   8  14      232.61      273.52     32.47 o 
   2   8  14        0.21       -2.85      6.14 o 
   3   8  14       24.11        9.87      6.56 o 
   4   8  14        1.72        3.89      6.35 o 
   5   8  14        4.26        4.15      7.60 o 
   6   8  14       52.98       53.15     11.85 o 
   7   8  14       18.90       12.18      9.67 o 
 -10   9  14       14.55       22.22     10.95 o 
  -9   9  14       15.88       -2.96      8.37 o 
  -8   9  14      113.71       94.35     24.15 o 
  -7   9  14       50.74       57.39     12.85 o 
  -6   9  14        0.06        3.37      7.08 o 
  -5   9  14       66.95       67.34     10.45 o 
  -4   9  14        1.21        4.88      5.75 o 
  -3   9  14        0.40       -4.88      4.88 o 
  -2   9  14      110.38      129.40     12.98 o 
  -1   9  14       47.67       36.37      7.47 o 
   0   9  14        0.77       -4.48      6.01 o 
   1   9  14        2.07       -4.44      6.30 o 
   2   9  14      295.33      314.55     18.77 o 
   3   9  14       49.78       63.08      9.92 o 
   4   9  14       28.34       32.78      9.78 o 
   5   9  14       33.00       32.49     10.34 o 
   6   9  14       61.01       60.53     26.01 o 
  -9  10  14       33.79       58.69     14.48 o 
  -8  10  14        0.58        3.98      8.81 o 
  -7  10  14       26.12       27.64     10.78 o 
  -6  10  14        3.76        4.63      7.02 o 
  -5  10  14       29.95       43.14      9.74 o 
  -4  10  14       29.09       17.25      9.19 o 
  -3  10  14        3.99       -1.02      6.61 o 
  -2  10  14        1.40        0.78      6.59 o 
  -1  10  14        8.34        2.15      6.37 o 
   0  10  14       41.31       51.53     10.04 o 
   1  10  14       30.52       28.37      7.95 o 
   2  10  14        3.56        2.68      6.96 o 
   3  10  14        6.51        6.05      7.89 o 
   4  10  14       27.57       24.29      9.78 o 
   5  10  14       15.00       14.44     11.37 o 
  -7  11  14       50.77       50.03     13.48 o 
  -6  11  14       91.73      112.14     24.69 o 
  -5  11  14       16.40       24.25      9.46 o 
  -4  11  14       12.19       11.98      7.78 o 
  -3  11  14       11.77        9.30      7.55 o 
  -2  11  14        0.30       -1.82      8.01 o 
  -1  11  14       17.77       16.89      8.01 o 
   0  11  14       20.69       13.60      7.20 o 
   1  11  14       48.70       36.26      9.85 o 
   2  11  14        4.97        1.69      8.13 o 
   3  11  14      408.04      563.30     33.70 o 
   4  11  14       96.67      103.74     21.07 o 
  -6  12  14       56.74       58.09     17.97 o 
  -5  12  14        7.48       11.51     10.59 o 
  -4  12  14        2.85       -1.38      8.20 o 
  -3  12  14       20.97       29.15     11.15 o 
  -2  12  14        0.01       -2.96      7.37 o 
  -1  12  14       90.22      142.67     15.68 o 
   0  12  14        9.37       19.81      8.47 o 
   1  12  14       17.01       35.84     10.50 o 
   2  12  14        0.46       -2.88      8.81 o 
 -13   0  15      271.10      215.26     37.23 o 
 -11   0  15        1.98        1.20     11.06 o 
  -9   0  15        0.16       -1.59      6.40 o 
  -7   0  15      177.98      199.24     15.29 o 
  -5   0  15       10.04       -1.07      5.15 o 
  -3   0  15      298.13      285.57     22.29 o 
  -1   0  15        0.14       -4.17      4.60 o 
   1   0  15      261.12      265.35     24.52 o 
   3   0  15     1407.24     1453.74     45.66 o 
   5   0  15       30.63       32.57      9.24 o 
   7   0  15      109.51       99.14     17.66 o 
 -13   1  15      123.71      100.35     29.67 o 
 -12   1  15       26.61       29.33      9.47 o 
 -11   1  15        2.78       -2.17      7.48 o 
 -10   1  15       55.86       40.62      8.96 o 
  -9   1  15       83.87       89.93      9.59 o 
  -8   1  15       41.36       41.22      6.36 o 
  -7   1  15       20.18       16.40      4.88 o 
  -6   1  15        7.86        4.28      3.88 o 
  -5   1  15      198.79      204.96     12.35 o 
  -4   1  15      175.04      217.50     13.04 o 
  -3   1  15        8.87        4.10      3.69 o 
  -2   1  15      439.98      434.32     19.10 o 
  -1   1  15      438.39      429.16     21.43 o 
   0   1  15      474.61      522.65     19.89 o 
   1   1  15      218.18      205.31     11.46 o 
   2   1  15      412.08      370.77     14.28 o 
   3   1  15      194.41      166.59     12.73 o 
   4   1  15       41.23       32.12      6.08 o 
   5   1  15       28.94       19.11      8.54 o 
   6   1  15        1.52        4.95      6.78 o 
   7   1  15        1.50        8.52      8.51 o 
   8   1  15       53.17       67.34     16.77 o 
 -12   2  15      121.21      145.32     15.53 o 
 -11   2  15        7.66        3.06      7.67 o 
 -10   2  15        7.01        1.58      5.88 o 
  -9   2  15       74.77       86.18      9.72 o 
  -8   2  15      207.27      226.08     15.24 o 
  -7   2  15       18.91       13.74      4.63 o 
  -6   2  15        1.95        7.34      4.24 o 
  -5   2  15      109.06      141.71      9.33 o 
  -4   2  15       29.37       29.85      5.14 o 
  -3   2  15      404.20      440.87     14.82 o 
  -2   2  15      394.40      392.44     13.96 o 
  -1   2  15      106.54      108.74      8.11 o 
   0   2  15       17.68       15.16      4.52 o 
   1   2  15        1.42       -0.27      4.16 o 
   2   2  15      118.38      104.18     10.37 o 
   3   2  15      245.41      241.69     20.43 o 
   4   2  15        1.93        4.47      4.80 o 
   5   2  15        6.79        1.82      6.57 o 
   6   2  15      302.52      312.37     16.59 o 
   7   2  15        2.26        7.73      7.45 o 
   8   2  15        4.26       15.65     12.14 o 
 -12   3  15        4.33        6.06      9.55 o 
 -11   3  15        5.34        6.76      7.86 o 
 -10   3  15       14.23        5.72      9.25 o 
  -9   3  15       48.54       33.24      7.21 o 
  -8   3  15      160.81      203.82     12.93 o 
  -7   3  15       32.97       30.45      5.75 o 
  -6   3  15       50.68       62.97      6.81 o 
  -5   3  15       90.22       81.24      7.76 o 
  -4   3  15      526.68      541.15     20.77 o 
  -3   3  15      139.45      141.24     10.34 o 
  -2   3  15       57.89       59.46      7.46 o 
  -1   3  15      443.20      448.70     17.31 o 
   0   3  15        4.78        0.00      4.85 o 
   1   3  15      217.69      232.85     14.78 o 
   2   3  15      134.64      150.70     11.08 o 
   3   3  15      104.58      117.81     12.59 o 
   4   3  15      507.64      457.19     25.07 o 
   5   3  15       21.40       12.92      7.07 o 
   6   3  15        9.63       17.71      7.96 o 
   7   3  15        5.19        5.65      7.68 o 
   8   3  15      109.61      126.21     22.30 o 
 -12   4  15        2.37      -10.85     11.02 o 
 -11   4  15       12.03       12.92      9.74 o 
 -10   4  15       16.82        9.71      7.23 o 
  -9   4  15        5.71       11.21      6.91 o 
  -8   4  15        1.26       -4.43      5.69 o 
  -7   4  15      108.41      115.29     12.19 o 
  -6   4  15        1.22        2.66      4.55 o 
  -5   4  15       15.81       15.68      5.47 o 
  -4   4  15       21.81       15.82      5.45 o 
  -3   4  15      115.95       92.11     17.60 o 
  -2   4  15       64.91       76.43      9.34 o 
  -1   4  15     1005.91      895.97     42.75 o 
   0   4  15     2131.54     2157.65     60.31 o 
   1   4  15      627.71      656.65     24.52 o 
   2   4  15       33.15       42.34      7.39 o 
   3   4  15      186.96      201.88     16.43 o 
   4   4  15       73.04       84.70     16.90 o 
   5   4  15       93.28       94.73     12.04 o 
   6   4  15       27.43       23.02      8.48 o 
   7   4  15      214.07      236.62     18.23 o 
   8   4  15       13.55        3.98     12.27 o 
 -12   5  15       15.86       12.29     14.30 o 
 -11   5  15        1.27        7.97     14.03 o 
 -10   5  15        1.11       -3.82      6.50 o 
  -9   5  15        0.81       -3.25      6.60 o 
  -8   5  15      177.87      155.38     21.57 o 
  -7   5  15      196.66      161.32     18.92 o 
  -6   5  15       26.98       32.48      8.04 o 
  -5   5  15      820.24      750.92     31.62 o 
  -4   5  15       13.18       12.97      5.95 o 
  -3   5  15      105.55       99.52     11.20 o 
  -2   5  15      334.62      289.70     15.86 o 
  -1   5  15      136.37      150.80     11.09 o 
   0   5  15       19.84       20.36      6.80 o 
   1   5  15      287.83      281.70     16.07 o 
   2   5  15      559.10      530.55     31.07 o 
   3   5  15      450.14      449.84     21.99 o 
   4   5  15        3.97        3.96      6.71 o 
   5   5  15       32.85       40.70      8.52 o 
   6   5  15       18.82       14.67      8.09 o 
   7   5  15       16.75       12.85      8.63 o 
   8   5  15       44.85        7.55     18.88 o 
 -11   6  15       65.13       20.80     19.96 o 
 -10   6  15       10.40       16.97      9.60 o 
  -9   6  15       18.40        9.57      7.86 o 
  -8   6  15        3.21       -5.59      5.59 o 
  -7   6  15      264.46      246.87     17.05 o 
  -6   6  15      992.46     1004.21     32.87 o 
  -5   6  15      602.00      566.34     20.22 o 
  -4   6  15      217.72      186.49     12.09 o 
  -3   6  15       18.10        6.61      5.71 o 
  -2   6  15      259.46      271.39     15.16 o 
  -1   6  15        5.78        6.11      5.80 o 
   0   6  15        1.30        9.17      6.12 o 
   1   6  15      301.48      296.18     21.42 o 
   2   6  15      620.34      672.12     32.94 o 
   3   6  15       90.86       82.20     11.42 o 
   4   6  15      159.79      152.58     17.47 o 
   5   6  15        2.71        2.09      6.17 o 
   6   6  15       43.41       40.71     10.80 o 
   7   6  15       28.98       28.67     10.24 o 
 -11   7  15        2.80       -3.32     11.52 o 
 -10   7  15       26.76       19.50     13.08 o 
  -9   7  15       25.12       25.62      9.33 o 
  -8   7  15        5.21       -2.31      6.34 o 
  -7   7  15        0.04       -1.68      5.75 o 
  -6   7  15      448.47      422.78     21.38 o 
  -5   7  15       17.02       15.04      7.10 o 
  -4   7  15       11.32       14.36      5.88 o 
  -3   7  15      597.93      595.70     27.69 o 
  -2   7  15       37.26       36.20      7.41 o 
  -1   7  15      237.90      257.77     16.66 o 
   0   7  15        0.02        9.33      5.50 o 
   1   7  15       15.78        5.93      7.09 o 
   2   7  15       49.26       27.57      8.43 o 
   3   7  15        0.01       -6.00      6.45 o 
   4   7  15       72.69       77.18     10.29 o 
   5   7  15       26.41       20.73      9.18 o 
   6   7  15        1.62        3.12      8.50 o 
   7   7  15       51.72       57.23     16.74 o 
 -10   8  15       60.81       72.59     14.91 o 
  -9   8  15        4.36        2.89      9.08 o 
  -8   8  15       14.52        8.37      7.51 o 
  -7   8  15      212.48      262.80     17.90 o 
  -6   8  15        1.54        2.35      6.53 o 
  -5   8  15       66.07       61.15     10.50 o 
  -4   8  15       27.13       23.95      7.65 o 
  -3   8  15       26.69       36.89      7.31 o 
  -2   8  15       90.30       66.07      8.71 o 
  -1   8  15       10.05        6.25      6.21 o 
   0   8  15       30.38       35.13      9.91 o 
   1   8  15      116.07      143.05     14.39 o 
   2   8  15       17.71       14.17      7.66 o 
   3   8  15       55.50       43.64      8.84 o 
   4   8  15        2.29       -0.24      6.41 o 
   5   8  15       75.65      109.48     16.82 o 
   6   8  15       31.37       25.49     10.51 o 
  -9   9  15        8.90       -9.11      9.11 o 
  -8   9  15       11.59       23.01     10.54 o 
  -7   9  15        5.22       11.74      7.95 o 
  -6   9  15        2.96       12.85      7.51 o 
  -5   9  15        2.39       -5.03      6.13 o 
  -4   9  15        6.35        3.15      6.67 o 
  -3   9  15       26.90       19.14      6.57 o 
  -2   9  15        1.29        3.75      6.19 o 
  -1   9  15        8.99       12.54      7.50 o 
   0   9  15      283.99      302.74     24.76 o 
   1   9  15       11.23        4.30      7.94 o 
   2   9  15        5.41       18.49      8.54 o 
   3   9  15       12.41       16.87      7.57 o 
   4   9  15      147.15      155.98     21.67 o 
   5   9  15      144.79      147.86     20.95 o 
  -8  10  15       28.65       31.30     12.16 o 
  -7  10  15       76.11       94.86     23.93 o 
  -6  10  15       14.15       30.81      9.18 o 
  -5  10  15        0.41        8.68      7.39 o 
  -4  10  15        4.93        5.48      7.07 o 
  -3  10  15       38.81       40.24      9.53 o 
  -2  10  15        0.12        1.77      7.07 o 
  -1  10  15        2.12       -0.46      6.92 o 
   0  10  15        4.61        5.07      8.02 o 
   1  10  15       45.25       37.35     11.37 o 
   2  10  15        3.79        6.73      7.31 o 
   3  10  15       63.27       49.10     11.50 o 
   4  10  15        1.39        3.20      8.81 o 
  -7  11  15        0.02       -6.62      8.88 o 
  -6  11  15       19.88       28.16     11.62 o 
  -5  11  15      109.09      152.28     15.83 o 
  -4  11  15       25.39       29.95     10.75 o 
  -3  11  15       11.73        3.23      7.67 o 
  -2  11  15       19.40       17.80     10.37 o 
  -1  11  15      141.80      166.42     16.19 o 
   0  11  15        0.13        0.96      6.56 o 
   1  11  15       48.49       47.54      9.88 o 
   2  11  15        1.40       -1.44      7.98 o 
   3  11  15       50.89       36.96     11.54 o 
  -4  12  15       90.74       70.64     15.00 o 
  -3  12  15        4.48        3.51     10.16 o 
  -2  12  15        3.06       -0.91      9.47 o 
  -1  12  15       21.64       13.18      9.17 o 
   0  12  15       46.28       57.50     16.37 o 
 -12   0  16      318.39      380.94     31.64 o 
 -10   0  16      105.69      128.10     21.31 o 
  -8   0  16       19.95       27.18      8.47 o 
  -6   0  16      152.25      129.71     13.02 o 
  -4   0  16       22.73       34.04      7.98 o 
  -2   0  16       48.20       56.05     10.06 o 
   0   0  16      441.28      429.55     22.08 o 
   2   0  16      352.33      356.67     28.85 o 
   4   0  16      268.04      247.63     32.37 o 
   6   0  16      145.05      148.23     25.63 o 
 -12   1  16       10.11        6.77      8.68 o 
 -11   1  16        2.14        0.70      7.43 o 
 -10   1  16        3.76        1.78      6.40 o 
  -9   1  16      237.06      251.82     15.98 o 
  -8   1  16        0.02        3.83      4.63 o 
  -7   1  16      369.50      375.72     14.76 o 
  -6   1  16        7.05       18.81      5.60 o 
  -5   1  16        8.39        6.66      4.18 o 
  -4   1  16       23.00       23.45      4.88 o 
  -3   1  16        9.18        7.03      4.24 o 
  -2   1  16        2.56        5.28      3.91 o 
  -1   1  16        9.32        2.56      3.94 o 
   0   1  16       47.84       39.92      7.60 o 
   1   1  16       92.02       93.48      8.33 o 
   2   1  16      204.39      204.78     17.06 o 
   3   1  16      399.80      354.63     18.54 o 
   4   1  16      124.24      118.28     10.97 o 
   5   1  16        6.25        6.27      8.85 o 
   6   1  16       59.40       70.35     14.64 o 
   7   1  16      138.62      190.35     19.21 o 
   8   1  16       10.83       17.80     16.72 o 
 -12   2  16       87.72       94.55     13.70 o 
 -11   2  16       14.70       22.18      8.51 o 
 -10   2  16       19.95       15.08      6.94 o 
  -9   2  16       17.85       37.63      7.76 o 
  -8   2  16        6.07       -0.48      4.97 o 
  -7   2  16        1.78        1.19      4.34 o 
  -6   2  16       54.28       70.10     11.62 o 
  -5   2  16       82.16       94.71      7.95 o 
  -4   2  16       30.95       30.04      5.42 o 
  -3   2  16       14.05       10.17      4.49 o 
  -2   2  16      864.91      900.03     22.72 o 
  -1   2  16      700.79      728.32     20.67 o 
   0   2  16      169.90      163.76      9.94 o 
   1   2  16       73.17       75.42      8.26 o 
   2   2  16       14.77       32.69      9.07 o 
   3   2  16      463.29      447.76     20.70 o 
   4   2  16        0.31       -0.54      6.04 o 
   5   2  16       87.82       97.77     18.21 o 
   6   2  16        2.27       -3.54      5.76 o 
   7   2  16       11.04        4.30      9.07 o 
   8   2  16       38.83       44.28     16.01 o 
 -12   3  16       26.20       -1.17     14.84 o 
 -11   3  16      128.81      188.04     22.27 o 
 -10   3  16        3.40        2.37      6.40 o 
  -9   3  16       41.54       56.13      9.91 o 
  -8   3  16      205.28      222.13     23.56 o 
  -7   3  16        9.43        5.91      5.23 o 
  -6   3  16        0.35       -3.80      4.56 o 
  -5   3  16       98.97       97.34      9.25 o 
  -4   3  16       51.39       59.70     10.61 o 
  -3   3  16      412.09      415.45     20.77 o 
  -2   3  16      244.89      204.30     12.39 o 
  -1   3  16      125.73      140.39     10.71 o 
   0   3  16      139.23      132.50     11.97 o 
   1   3  16       11.63       -1.04      5.12 o 
   2   3  16      499.37      491.58     19.13 o 
   3   3  16        1.42        4.66      5.54 o 
   4   3  16       52.84       49.52      9.90 o 
   5   3  16        8.98       -1.06      6.33 o 
   6   3  16      220.60      266.70     18.52 o 
   7   3  16       65.20       80.39     18.09 o 
 -12   4  16        1.80       12.36     13.12 o 
 -11   4  16       41.63       47.20     13.03 o 
 -10   4  16       11.53        8.34      7.86 o 
  -9   4  16        1.31       -4.61      6.17 o 
  -8   4  16        2.11       -2.08      5.75 o 
  -7   4  16        7.11        2.73      7.88 o 
  -6   4  16       26.62       23.11      6.35 o 
  -5   4  16      134.20      121.83     11.75 o 
  -4   4  16       61.32       65.15     12.26 o 
  -3   4  16       94.16       86.31     10.35 o 
  -2   4  16      223.46      219.89     14.82 o 
  -1   4  16       51.16       46.39      8.26 o 
   0   4  16      627.81      660.97     21.85 o 
   1   4  16      568.31      507.78     25.00 o 
   2   4  16        1.97       -3.77      4.96 o 
   3   4  16      126.88      152.40     14.95 o 
   4   4  16       15.93        5.75      6.51 o 
   5   4  16        5.21        4.60      6.94 o 
   6   4  16       11.10       11.33      8.11 o 
   7   4  16       17.61       19.73      9.84 o 
 -11   5  16       50.76       29.14     15.42 o 
 -10   5  16        0.79       -0.81      7.22 o 
  -9   5  16       13.03        9.28      7.86 o 
  -8   5  16       66.25       84.64     11.53 o 
  -7   5  16      541.69      569.17     27.72 o 
  -6   5  16       65.19       52.13      9.67 o 
  -5   5  16        8.60        0.01      7.26 o 
  -4   5  16      327.51      345.49     18.73 o 
  -3   5  16       78.28       57.84      8.09 o 
  -2   5  16       11.02        8.42      5.42 o 
  -1   5  16      335.06      359.59     16.67 o 
   0   5  16        8.36        2.99      6.10 o 
   1   5  16       55.42       62.02      8.67 o 
   2   5  16       46.99       38.44     12.03 o 
   3   5  16      278.09      260.74     25.51 o 
   4   5  16       84.92       79.52     16.82 o 
   5   5  16       60.20       53.20      9.51 o 
   6   5  16       90.70      107.45     14.11 o 
   7   5  16       56.02       38.84     14.25 o 
 -11   6  16        1.97       29.00     19.96 o 
 -10   6  16        0.19       10.33     13.46 o 
  -9   6  16       22.31       11.97      7.83 o 
  -8   6  16       24.74       20.50     10.43 o 
  -7   6  16      169.59      172.20     15.14 o 
  -6   6  16       39.34       23.34      7.91 o 
  -5   6  16        2.22        5.04      5.39 o 
  -4   6  16       74.82       82.42     10.57 o 
  -3   6  16       37.41       31.55      6.97 o 
  -2   6  16       48.78       49.24      7.64 o 
  -1   6  16      100.90       94.32     11.24 o 
   0   6  16       94.57       92.33     11.51 o 
   1   6  16      177.12      209.49     13.65 o 
   2   6  16      192.12      195.18     15.98 o 
   3   6  16       70.68       68.62     11.01 o 
   4   6  16      107.64      100.59     13.10 o 
   5   6  16       44.83       56.20     10.01 o 
   6   6  16       34.42       14.63      9.13 o 
 -10   7  16       17.44       49.06     13.10 o 
  -9   7  16        3.96       -0.57      7.30 o 
  -8   7  16       16.90       25.83      8.74 o 
  -7   7  16       61.86       62.49     10.69 o 
  -6   7  16      148.81      128.79     13.65 o 
  -5   7  16       85.44       69.02     12.86 o 
  -4   7  16        0.23       -4.57      4.57 o 
  -3   7  16      131.62      123.80     14.70 o 
  -2   7  16       14.31       11.69      5.90 o 
  -1   7  16        6.24       -1.55      5.72 o 
   0   7  16       95.71       84.61     11.71 o 
   1   7  16      244.91      250.61     17.77 o 
   2   7  16       21.93       22.00      7.88 o 
   3   7  16       11.24       15.65      9.86 o 
   4   7  16        2.05        2.52      6.66 o 
   5   7  16        5.66        4.14      8.51 o 
   6   7  16        0.16        1.06      8.86 o 
 -10   8  16       11.31        7.55     16.19 o 
  -9   8  16        0.52       -7.64      7.64 o 
  -8   8  16       32.34       25.99      8.77 o 
  -7   8  16        0.35       -0.26      6.55 o 
  -6   8  16        2.98        0.44      6.47 o 
  -5   8  16        9.33        4.84      6.59 o 
  -4   8  16        6.66        1.64      6.33 o 
  -3   8  16       23.43       22.05      8.96 o 
  -2   8  16      222.86      221.19     16.62 o 
  -1   8  16        0.20       -0.19      6.03 o 
   0   8  16      379.79      392.06     21.63 o 
   1   8  16       15.06        6.94      7.23 o 
   2   8  16      128.27      149.39     16.74 o 
   3   8  16      110.70      135.58     14.88 o 
   4   8  16        0.05       -2.63      7.58 o 
   5   8  16        3.57       -1.38      8.46 o 
  -9   9  16        0.04       -2.15      9.09 o 
  -8   9  16       54.62       87.34     15.73 o 
  -7   9  16       41.83       57.10     11.19 o 
  -6   9  16      228.33      248.25     27.41 o 
  -5   9  16        4.17        8.77      7.40 o 
  -4   9  16       14.21       10.51      7.60 o 
  -3   9  16        7.00        6.31      6.06 o 
  -2   9  16        0.02       -0.97      5.72 o 
  -1   9  16      122.64      102.75     12.34 o 
   0   9  16      109.57      133.49     14.62 o 
   1   9  16       48.54       44.47     10.36 o 
   2   9  16       82.53       97.74     21.57 o 
   3   9  16       26.92       26.14     10.16 o 
   4   9  16       30.24       20.14      9.48 o 
  -7  10  16       18.46       16.78     12.70 o 
  -6  10  16       25.18       17.70      9.02 o 
  -5  10  16       31.96       51.97     14.02 o 
  -4  10  16       10.07       18.61     11.06 o 
  -3  10  16       29.74       39.93      9.96 o 
  -2  10  16        0.05        2.43      7.28 o 
  -1  10  16       99.65       71.57     11.84 o 
   0  10  16        5.90       17.03      8.43 o 
   1  10  16       29.85       38.43     10.69 o 
   2  10  16        2.98        4.76      7.53 o 
   3  10  16       39.90       28.52     11.91 o 
  -6  11  16        5.78        6.46     10.58 o 
  -5  11  16       10.43       15.02     11.99 o 
  -4  11  16        0.09        0.33      8.15 o 
  -3  11  16       47.99       80.05     14.65 o 
  -2  11  16        8.07       13.62     10.78 o 
  -1  11  16       27.10       24.50     10.68 o 
   0  11  16       33.82       34.94     10.29 o 
   1  11  16      114.20      129.24     23.44 o 
 -11   0  17       26.73       41.19     16.99 o 
  -9   0  17        0.12        1.99     17.80 o 
  -7   0  17        5.37        2.81      6.58 o 
  -5   0  17      468.09      485.64     26.30 o 
  -3   0  17       36.84       21.40      9.75 o 
  -1   0  17      218.79      174.74     21.86 o 
   1   0  17      147.11      163.03     18.59 o 
   3   0  17       11.92       24.26     12.95 o 
   5   0  17      126.12      125.51     19.46 o 
   7   0  17      221.77      345.82     42.62 o 
 -12   1  17       61.60       47.63     11.81 o 
 -11   1  17        0.69        5.91      8.22 o 
 -10   1  17       18.17        6.83      7.70 o 
  -9   1  17       10.60        9.60      6.21 o 
  -8   1  17       75.19       74.59      8.19 o 
  -7   1  17        6.15        2.64      4.69 o 
  -6   1  17       24.82       28.17      5.94 o 
  -5   1  17      146.19      145.50      9.86 o 
  -4   1  17        0.97        1.72      4.13 o 
  -3   1  17       54.70       61.22      6.86 o 
  -2   1  17      484.10      471.16     19.46 o 
  -1   1  17      204.10      190.46     14.28 o 
   0   1  17       74.30       82.61     13.51 o 
   1   1  17      505.94      526.96     21.70 o 
   2   1  17      146.71      125.83     11.72 o 
   3   1  17        7.80        6.96      6.66 o 
   4   1  17      114.67      144.27     19.98 o 
   5   1  17        0.01        2.03      6.03 o 
   6   1  17       41.92       41.74     10.53 o 
   7   1  17        7.56       18.69     10.70 o 
 -12   2  17       53.46       73.43     21.50 o 
 -11   2  17        1.09       -4.54      7.48 o 
 -10   2  17        1.60        1.13      6.71 o 
  -9   2  17       26.44       20.30      6.94 o 
  -8   2  17      365.05      369.50     20.60 o 
  -7   2  17       14.75       13.92      5.25 o 
  -6   2  17        0.28        7.14      4.64 o 
  -5   2  17       10.11        5.36      4.59 o 
  -4   2  17      131.59      129.35      9.33 o 
  -3   2  17      417.91      406.34     17.21 o 
  -2   2  17       37.87       35.99      7.73 o 
  -1   2  17        6.96        3.27      5.77 o 
   0   2  17       43.86       47.91      7.78 o 
   1   2  17      158.01      160.38     13.31 o 
   2   2  17      325.61      272.97     19.93 o 
   3   2  17       11.65       13.74      6.30 o 
   4   2  17       34.99       46.32     14.85 o 
   5   2  17        0.42        7.35      8.41 o 
   6   2  17      272.12      299.10     22.94 o 
   7   2  17       13.34       13.98     19.42 o 
 -11   3  17      113.71      134.97     17.87 o 
 -10   3  17       13.13       13.55      7.87 o 
  -9   3  17       49.02       63.70     11.13 o 
  -8   3  17        5.34        8.71      6.96 o 
  -7   3  17       36.76       41.07      9.22 o 
  -6   3  17       39.79       31.10      6.81 o 
  -5   3  17        1.81        1.60      4.94 o 
  -4   3  17       54.77       57.85      9.02 o 
  -3   3  17        7.41       -4.24      4.24 o 
  -2   3  17        1.11       -1.11      4.60 o 
  -1   3  17       45.11       60.46      9.15 o 
   0   3  17      592.56      555.64     23.09 o 
   1   3  17      130.27      131.69     15.81 o 
   2   3  17      133.46      110.49     12.31 o 
   3   3  17       59.33       61.09     10.48 o 
   4   3  17       68.70       88.63     11.99 o 
   5   3  17       19.49       15.76      9.30 o 
   6   3  17        5.02       11.45      8.59 o 
   7   3  17       31.12       23.63     14.12 o 
 -11   4  17       23.47       33.32     12.43 o 
 -10   4  17       24.46       26.62      9.35 o 
  -9   4  17        0.76       -5.60      6.23 o 
  -8   4  17       26.34       24.13      9.90 o 
  -7   4  17       82.84       91.86     11.80 o 
  -6   4  17        0.02        8.95      5.66 o 
  -5   4  17      114.65       85.92      9.52 o 
  -4   4  17      162.32      160.09     12.34 o 
  -3   4  17       91.95       93.94     11.15 o 
  -2   4  17      217.10      195.45     14.42 o 
  -1   4  17       50.24       42.89      8.85 o 
   0   4  17      167.39      180.24     12.69 o 
   1   4  17       56.83       58.21      9.82 o 
   2   4  17      300.31      297.47     18.65 o 
   3   4  17      231.39      238.62     17.35 o 
   4   4  17        2.52        5.61      6.94 o 
   5   4  17       64.35       97.86     13.15 o 
   6   4  17        0.33        5.63      7.93 o 
   7   4  17       21.62       45.32     23.74 o 
 -11   5  17        8.28       10.56     24.28 o 
 -10   5  17       35.79       34.09     10.98 o 
  -9   5  17        0.45        6.55      7.75 o 
  -8   5  17        9.95        4.42      7.33 o 
  -7   5  17      134.61      130.37     13.80 o 
  -6   5  17        0.38        8.45      6.88 o 
  -5   5  17       85.70       99.53     12.38 o 
  -4   5  17        0.09       -5.08      5.08 o 
  -3   5  17      288.31      251.03     14.37 o 
  -2   5  17       17.20       21.40      7.28 o 
  -1   5  17      372.33      343.30     21.92 o 
   0   5  17        4.68        2.91      5.89 o 
   1   5  17       90.77       91.84     14.77 o 
   2   5  17      240.96      311.62     22.94 o 
   3   5  17       95.19       67.97     16.89 o 
   4   5  17       30.12       28.74      9.14 o 
   5   5  17        4.06        4.35      6.99 o 
   6   5  17        9.31        0.30      8.53 o 
 -10   6  17       87.71      103.38     16.55 o 
  -9   6  17        1.01       -7.05      7.05 o 
  -8   6  17       66.81       77.34     11.86 o 
  -7   6  17       56.13       75.04     11.36 o 
  -6   6  17       72.26       85.36     11.78 o 
  -5   6  17      134.75      117.76     12.88 o 
  -4   6  17      117.50      139.01     15.41 o 
  -3   6  17       11.48        6.89      5.82 o 
  -2   6  17       10.14       10.12      5.80 o 
  -1   6  17        5.13        4.37      5.86 o 
   0   6  17       15.60       22.71      7.76 o 
   1   6  17       80.36       73.49     12.73 o 
   2   6  17        9.89        9.84      7.57 o 
   3   6  17       31.23       50.88     12.46 o 
   4   6  17       21.32       11.29      8.56 o 
   5   6  17        4.03       22.06      9.92 o 
   6   6  17       40.18       50.52     11.84 o 
 -10   7  17       20.59       26.45     11.87 o 
  -9   7  17       14.00        4.30      8.16 o 
  -8   7  17       82.83       88.38     12.88 o 
  -7   7  17        5.20       12.56      9.30 o 
  -6   7  17      142.14      131.36     14.03 o 
  -5   7  17       81.99       94.69     12.18 o 
  -4   7  17       30.41       21.82      6.51 o 
  -3   7  17        9.32        6.89      5.58 o 
  -2   7  17      160.15      152.87     12.32 o 
  -1   7  17        3.96       -1.50      6.31 o 
   0   7  17      367.32      390.46     21.83 o 
   1   7  17       16.74        9.02      7.86 o 
   2   7  17       62.16       61.34     11.17 o 
   3   7  17       38.46       28.62      9.81 o 
   4   7  17       86.33      104.61     12.56 o 
   5   7  17        0.57        2.84      8.15 o 
  -9   8  17        2.87       -4.43      9.20 o 
  -8   8  17      113.64      116.40     25.93 o 
  -7   8  17      136.80      131.42     14.85 o 
  -6   8  17       26.56       30.25      9.03 o 
  -5   8  17        0.85       -0.81      6.67 o 
  -4   8  17        3.31       12.23      7.58 o 
  -3   8  17       14.26       14.58      6.75 o 
  -2   8  17       24.41       11.12      6.74 o 
  -1   8  17      142.65      145.40     14.83 o 
   0   8  17       82.66       96.67     13.24 o 
   1   8  17       16.38       11.71      8.41 o 
   2   8  17       32.30       23.87      9.66 o 
   3   8  17       83.13       81.21     13.05 o 
   4   8  17        4.36        9.67      8.99 o 
  -8   9  17       50.81       28.75     11.92 o 
  -7   9  17       64.45       74.07     34.96 o 
  -6   9  17       51.58       57.97     13.71 o 
  -5   9  17        1.55        4.71      7.82 o 
  -4   9  17       19.52        9.55      8.20 o 
  -3   9  17        6.53       17.11      8.60 o 
  -2   9  17       15.20        9.31      7.73 o 
  -1   9  17      135.05      112.99     15.26 o 
   0   9  17        0.41        5.29      7.69 o 
   1   9  17        0.38       -7.26      7.26 o 
   2   9  17       19.70       22.26      9.50 o 
   3   9  17        5.75        2.29      8.55 o 
  -7  10  17        8.71       25.36     19.42 o 
  -6  10  17        6.06        1.94      7.78 o 
  -5  10  17       39.00       41.46     10.96 o 
  -4  10  17        3.36        1.07      7.25 o 
  -3  10  17       49.02       35.63     19.32 o 
  -2  10  17        0.68       -4.93      8.57 o 
  -1  10  17        0.09       -2.28      7.37 o 
   0  10  17       19.49       25.82      9.63 o 
   1  10  17       57.90       58.70     17.52 o 
   2  10  17       64.08       81.96     13.71 o 
  -4  11  17       18.51       40.36     12.75 o 
  -3  11  17        4.25       -1.43      9.02 o 
  -2  11  17       32.57       47.62     13.77 o 
  -1  11  17        2.62       11.49     16.19 o 
   0  11  17       71.34       65.48     17.37 o 
 -10   0  18        0.30        4.59     10.87 o 
  -8   0  18        0.54       -5.30      8.29 o 
  -6   0  18     1119.42     1240.53     52.33 o 
  -4   0  18     1400.34     1414.39     55.60 o 
  -2   0  18       86.87       95.00     12.51 o 
   0   0  18      374.64      405.50     47.75 o 
   2   0  18       15.44        5.61      7.94 o 
   4   0  18        8.71        0.44     10.22 o 
   6   0  18      218.35      231.65     26.08 o 
 -11   1  18       42.91       57.57     11.65 o 
 -10   1  18       27.35       22.82      8.54 o 
  -9   1  18      213.75      205.76     14.49 o 
  -8   1  18        0.09        1.50      5.12 o 
  -7   1  18       97.14       93.75      9.13 o 
  -6   1  18        2.92        2.37      4.71 o 
  -5   1  18      163.90      163.47     10.71 o 
  -4   1  18      100.69      109.26     10.86 o 
  -3   1  18       38.76       46.09      6.75 o 
  -2   1  18       59.76       61.60      7.35 o 
  -1   1  18       20.56       16.94      5.43 o 
   0   1  18        2.95        0.59      4.53 o 
   1   1  18      203.78      210.63     12.09 o 
   2   1  18       38.71       23.13     10.68 o 
   3   1  18        7.46       11.03      7.00 o 
   4   1  18       27.07       16.70      9.42 o 
   5   1  18       43.58       20.48     13.86 o 
   6   1  18       56.19       75.79     14.37 o 
 -11   2  18        3.29       -0.55      9.42 o 
 -10   2  18       66.07       83.13     12.10 o 
  -9   2  18        1.06        1.39      6.19 o 
  -8   2  18        1.34       -4.24      6.04 o 
  -7   2  18       16.31        8.73      6.10 o 
  -6   2  18      170.87      158.36     17.29 o 
  -5   2  18      303.07      348.43     16.60 o 
  -4   2  18        4.13        1.74      5.13 o 
  -3   2  18       20.66       11.76      5.60 o 
  -2   2  18        4.74       -0.14      4.88 o 
  -1   2  18        0.06       -2.43      4.71 o 
   0   2  18       94.00       75.68     11.78 o 
   1   2  18       24.54       19.90      7.46 o 
   2   2  18      238.80      213.57     25.09 o 
   3   2  18       74.62       61.77     10.59 o 
   4   2  18      188.12      174.13     15.79 o 
   5   2  18        2.76       -3.73      8.18 o 
   6   2  18      111.19      147.32     18.10 o 
 -11   3  18       24.25        9.45     10.27 o 
 -10   3  18      103.91       96.43     15.55 o 
  -9   3  18        0.07       -3.72      6.75 o 
  -8   3  18       78.20       69.20     11.30 o 
  -7   3  18       61.69       73.78      9.50 o 
  -6   3  18       26.23       12.81      7.70 o 
  -5   3  18        0.25        6.71      5.35 o 
  -4   3  18     1323.75     1298.29     44.72 o 
  -3   3  18      270.53      289.67     15.86 o 
  -2   3  18       87.69       74.16      9.04 o 
  -1   3  18      284.05      257.41     20.36 o 
   0   3  18       51.34       66.61      9.88 o 
   1   3  18       12.36       14.25      7.20 o 
   2   3  18       11.84        8.38      7.05 o 
   3   3  18        0.08       -1.52      6.17 o 
   4   3  18       48.80       39.38      9.96 o 
   5   3  18      163.15      126.57     17.64 o 
   6   3  18       74.50      103.04     20.51 o 
 -11   4  18        1.68        6.81     10.79 o 
 -10   4  18        3.25        8.46      8.25 o 
  -9   4  18       30.22       24.43     13.39 o 
  -8   4  18       86.18       88.27     11.96 o 
  -7   4  18       16.28       15.11      8.49 o 
  -6   4  18      239.93      289.20     47.35 o 
  -5   4  18       19.17       17.25      6.47 o 
  -4   4  18       20.13       21.28      6.39 o 
  -3   4  18      202.05      203.55     15.42 o 
  -2   4  18       44.98       55.41      9.65 o 
  -1   4  18        2.07       -0.40      5.23 o 
   0   4  18      117.13      158.47     12.54 o 
   1   4  18      392.36      393.82     29.82 o 
   2   4  18       18.07        7.31      7.28 o 
   3   4  18        1.02       -5.58      6.67 o 
   4   4  18        2.02       12.06      7.77 o 
   5   4  18       18.23       12.57      9.15 o 
   6   4  18        3.26        4.50      8.77 o 
 -10   5  18        0.39       -4.10      8.05 o 
  -9   5  18       83.64       76.59     11.98 o 
  -8   5  18        6.04       11.15      7.86 o 
  -7   5  18      261.11      253.60     21.21 o 
  -6   5  18      182.49      185.68     15.74 o 
  -5   5  18       62.08       73.74     11.01 o 
  -4   5  18      115.60      130.05     13.29 o 
  -3   5  18       16.83       16.85      6.57 o 
  -2   5  18       32.13       33.86      7.40 o 
  -1   5  18        0.47        2.71      5.66 o 
   0   5  18      201.41      252.07     17.54 o 
   1   5  18       13.58       13.00      7.46 o 
   2   5  18      605.02      671.21     33.76 o 
   3   5  18        5.65       11.98      7.92 o 
   4   5  18        1.19        0.57      7.89 o 
   5   5  18       63.49       82.12     13.53 o 
 -10   6  18        0.17       -6.21      9.22 o 
  -9   6  18       22.62       24.75      9.70 o 
  -8   6  18        1.47        2.19      7.44 o 
  -7   6  18       51.41       37.18      9.58 o 
  -6   6  18       12.84        9.09      7.20 o 
  -5   6  18       50.53       55.62     11.43 o 
  -4   6  18      119.12      112.61     11.20 o 
  -3   6  18       63.26       49.62      8.48 o 
  -2   6  18        0.99       15.17      6.44 o 
  -1   6  18       53.39       70.34     10.81 o 
   0   6  18        0.18        6.98      7.05 o 
   1   6  18        8.48       12.83      7.98 o 
   2   6  18       56.75       34.37      9.78 o 
   3   6  18       15.48       13.64      8.74 o 
   4   6  18       11.42       -1.21      8.25 o 
   5   6  18        0.06       -3.54      9.27 o 
  -9   7  18        0.57       -3.70      7.52 o 
  -8   7  18       39.25       35.08     10.27 o 
  -7   7  18        0.07        6.52      7.27 o 
  -6   7  18       17.82       24.03      8.95 o 
  -5   7  18        9.73       14.86      8.18 o 
  -4   7  18        0.90        0.96      7.49 o 
  -3   7  18       66.93       74.81      9.95 o 
  -2   7  18        0.59        5.92      6.01 o 
  -1   7  18       32.12       29.84      9.14 o 
   0   7  18      171.32      198.33     16.77 o 
   1   7  18      231.86      247.78     18.92 o 
   2   7  18      347.61      435.69     28.69 o 
   3   7  18      111.77      101.62     14.33 o 
   4   7  18       84.45      104.68     14.95 o 
  -8   8  18        7.68        3.40      7.93 o 
  -7   8  18      124.34      129.89     15.15 o 
  -6   8  18        1.41       -2.52      6.99 o 
  -5   8  18        1.17       -2.25      6.86 o 
  -4   8  18        0.17       -2.47      7.17 o 
  -3   8  18       17.01       15.54      7.06 o 
  -2   8  18        0.85        7.73      6.52 o 
  -1   8  18       11.76        3.63      7.78 o 
   0   8  18       89.19      115.91     14.19 o 
   1   8  18        4.42        3.02      7.72 o 
   2   8  18       11.77        9.95      8.94 o 
   3   8  18        3.64       -0.34      9.86 o 
  -7   9  18       12.68       30.27     10.14 o 
  -6   9  18       35.38       42.51     10.86 o 
  -5   9  18       33.18       23.92      9.58 o 
  -4   9  18       13.22       12.58      8.17 o 
  -3   9  18       24.28       13.10      9.70 o 
  -2   9  18       81.29       95.32     13.20 o 
  -1   9  18        4.88       10.85      8.40 o 
   0   9  18       26.99       25.87     10.30 o 
   1   9  18        0.17        6.22      8.48 o 
   2   9  18       51.79       59.32     12.43 o 
  -5  10  18       25.67       17.06      9.80 o 
  -4  10  18        2.52        2.60      8.31 o 
  -3  10  18        0.94       -1.85      9.15 o 
  -2  10  18       99.31      139.48     19.22 o 
  -1  10  18       69.73       93.43     16.35 o 
   0  10  18       49.83       46.76     12.16 o 
 -11   0  19      111.82       84.98     19.96 o 
  -9   0  19        8.33       18.07     12.21 o 
  -7   0  19       45.93       38.38     10.14 o 
  -5   0  19      322.98      357.79     21.95 o 
  -3   0  19        4.49        0.16      6.20 o 
  -1   0  19      439.42      480.38     31.05 o 
   1   0  19      227.51      234.91     22.50 o 
   3   0  19       89.60       63.80     15.59 o 
   5   0  19      243.18      283.03     27.84 o 
 -11   1  19       30.40       55.46     14.05 o 
 -10   1  19        2.78        6.07      7.89 o 
  -9   1  19       47.70       62.01      9.65 o 
  -8   1  19       30.47       35.23      7.10 o 
  -7   1  19       59.49       66.18      8.37 o 
  -6   1  19       21.61       20.35      6.00 o 
  -5   1  19       36.19       44.71      7.24 o 
  -4   1  19       64.23       63.30      7.80 o 
  -3   1  19       56.95       45.64      7.39 o 
  -2   1  19        0.40       -0.47      4.82 o 
  -1   1  19      242.06      222.56     14.11 o 
   0   1  19       12.46        9.12      5.99 o 
   1   1  19        8.03       11.59      6.17 o 
   2   1  19       22.07       16.24      7.79 o 
   3   1  19      151.93      136.36     13.82 o 
   4   1  19       85.17       90.47     14.52 o 
   5   1  19       13.25       15.09     13.74 o 
   6   1  19       10.74       13.59     13.07 o 
 -11   2  19        0.14       -9.09      9.09 o 
 -10   2  19       74.27       79.23     15.15 o 
  -9   2  19        4.35        2.49      7.32 o 
  -8   2  19       17.63       13.97      7.68 o 
  -7   2  19        0.17       -0.92      5.61 o 
  -6   2  19      313.01      287.20     28.94 o 
  -5   2  19      116.30      114.57     10.92 o 
  -4   2  19        2.37        3.78      5.53 o 
  -3   2  19       70.31       69.81      8.84 o 
  -2   2  19        4.40       10.09      6.10 o 
  -1   2  19      121.93      124.03     11.49 o 
   0   2  19      422.99      404.37     21.07 o 
   1   2  19       76.84       81.10     10.91 o 
   2   2  19      158.70      156.53     14.67 o 
   3   2  19       17.83       10.81      7.94 o 
   4   2  19       66.23       82.92     12.40 o 
   5   2  19       37.15       53.76     13.63 o 
 -10   3  19        7.23       -0.02      9.30 o 
  -9   3  19       30.50       40.22      9.69 o 
  -8   3  19        9.05        7.46      7.71 o 
  -7   3  19       10.45       12.78      6.34 o 
  -6   3  19        0.72        2.57      5.71 o 
  -5   3  19      140.39      160.62     21.10 o 
  -4   3  19        1.77        1.46      5.42 o 
  -3   3  19      120.36      118.06     11.30 o 
  -2   3  19       62.47       66.29      9.10 o 
  -1   3  19       48.16       46.16      9.33 o 
   0   3  19       13.26       12.09      7.13 o 
   1   3  19      357.42      345.72     21.46 o 
   2   3  19       44.71       43.24      9.61 o 
   3   3  19        1.36        5.67      7.22 o 
   4   3  19        1.64        8.07      8.60 o 
   5   3  19       13.31        3.97     10.34 o 
 -10   4  19       17.75       18.42     11.36 o 
  -9   4  19       64.50       52.62     11.00 o 
  -8   4  19       34.17       24.29      8.94 o 
  -7   4  19       10.34        7.94      7.24 o 
  -6   4  19       74.56       90.48     11.16 o 
  -5   4  19        5.21        3.86      6.14 o 
  -4   4  19       24.60       22.40      7.83 o 
  -3   4  19      102.81       78.92     11.21 o 
  -2   4  19      289.66      253.37     17.16 o 
  -1   4  19        0.50        4.17      5.67 o 
   0   4  19       84.10       79.61      9.95 o 
   1   4  19      212.13      226.56     17.17 o 
   2   4  19        0.10       12.35      7.39 o 
   3   4  19        4.84       -7.24      8.11 o 
   4   4  19       26.60       36.73     10.21 o 
   5   4  19      136.13      151.09     21.41 o 
 -10   5  19       14.73       10.19     10.25 o 
  -9   5  19        0.48        6.76      8.57 o 
  -8   5  19        1.65        4.82      8.00 o 
  -7   5  19       22.41       12.68      8.09 o 
  -6   5  19       16.21       11.17      7.71 o 
  -5   5  19        4.95        5.34      6.87 o 
  -4   5  19        1.59        0.52      5.65 o 
  -3   5  19      205.61      201.39     15.18 o 
  -2   5  19      199.91      224.08     14.72 o 
  -1   5  19       21.11       19.50      6.94 o 
   0   5  19       20.11       10.55      7.86 o 
   1   5  19      243.90      265.59     19.03 o 
   2   5  19        8.20        6.29      7.87 o 
   3   5  19        0.09       -3.08      7.31 o 
   4   5  19      137.21      166.96     21.80 o 
   5   5  19       24.90       52.33     24.82 o 
  -9   6  19       26.08       18.26      9.55 o 
  -8   6  19      244.34      206.01     20.40 o 
  -7   6  19       31.34       22.40      8.91 o 
  -6   6  19       31.09       31.61      9.30 o 
  -5   6  19       43.52       57.18     10.50 o 
  -4   6  19        2.63       11.81      6.48 o 
  -3   6  19       13.76       12.26      6.70 o 
  -2   6  19       17.49       23.64      7.29 o 
  -1   6  19        2.27       -0.19      6.04 o 
   0   6  19        1.36        2.36      6.99 o 
   1   6  19      110.17      134.35     15.58 o 
   2   6  19      189.56      174.81     16.99 o 
   3   6  19       54.83       43.33     11.67 o 
   4   6  19        1.38       -1.58      9.83 o 
  -8   7  19        9.48        3.42      8.42 o 
  -7   7  19       81.14       98.52     13.76 o 
  -6   7  19       22.72       19.43      8.74 o 
  -5   7  19       19.67       25.58      8.76 o 
  -4   7  19       32.08       25.01      7.56 o 
  -3   7  19       28.54       21.33      7.47 o 
  -2   7  19       18.20       13.33      6.63 o 
  -1   7  19       10.04        5.62      7.79 o 
   0   7  19        4.64        5.96      8.10 o 
   1   7  19        0.00        4.82      8.09 o 
   2   7  19        3.75        9.86      9.20 o 
   3   7  19       18.85       17.18     10.09 o 
  -7   8  19        1.36       -6.31      7.64 o 
  -6   8  19        0.14        8.58      8.62 o 
  -5   8  19       16.99       16.69     10.59 o 
  -4   8  19        0.00        5.94      8.30 o 
  -3   8  19        0.22        3.83      6.85 o 
  -2   8  19       65.61       78.77     12.14 o 
  -1   8  19       37.14       44.21     10.78 o 
   0   8  19      173.25      166.53     17.00 o 
   1   8  19      112.38      135.06     16.08 o 
   2   8  19        2.45        3.04      8.84 o 
  -6   9  19        0.00       -4.92      7.78 o 
  -5   9  19        0.22        1.29      8.57 o 
  -4   9  19        0.65        1.16      7.29 o 
  -3   9  19        0.06        0.58      9.21 o 
  -2   9  19       93.14      110.01     35.97 o 
  -1   9  19        2.84        3.14      8.28 o 
   0   9  19       23.85       20.41     10.11 o 
   1   9  19       10.84       12.14     14.12 o 
 -10   0  20       72.62      100.08     19.96 o 
  -8   0  20        1.45        6.43      8.20 o 
  -6   0  20       54.38       49.40     13.03 o 
  -4   0  20      137.36      128.36     14.91 o 
  -2   0  20      385.86      394.55     35.61 o 
   0   0  20      522.78      523.22     33.18 o 
   2   0  20        6.31        5.14      9.31 o 
   4   0  20       12.59       23.20     16.19 o 
 -10   1  20       25.99       41.25     15.71 o 
  -9   1  20        5.99        1.04      8.43 o 
  -8   1  20       48.38       35.35      8.63 o 
  -7   1  20       26.17       25.72      6.85 o 
  -6   1  20       81.36       94.39     10.62 o 
  -5   1  20       74.66       76.19     10.02 o 
  -4   1  20       23.06       21.34      6.87 o 
  -3   1  20        9.56        2.82      5.70 o 
  -2   1  20       18.52        5.69      6.01 o 
  -1   1  20        3.98        1.16      5.78 o 
   0   1  20       27.77       28.58      7.39 o 
   1   1  20       32.15       21.67      7.51 o 
   2   1  20        5.61        2.21      7.28 o 
   3   1  20        1.06       -1.47      7.53 o 
   4   1  20        2.12       -3.83      9.02 o 
   5   1  20      103.67      160.67     26.98 o 
 -10   2  20        1.61       -8.50      8.50 o 
  -9   2  20       21.09       29.08      9.70 o 
  -8   2  20       46.45       33.15      9.34 o 
  -7   2  20        4.52        7.76      6.49 o 
  -6   2  20        0.41        0.14      5.88 o 
  -5   2  20      116.17      129.46     12.68 o 
  -4   2  20        3.76        2.89      5.74 o 
  -3   2  20      377.53      388.39     24.27 o 
  -2   2  20        0.93        0.07      5.67 o 
  -1   2  20       79.35       65.52     12.71 o 
   0   2  20        7.02       -1.50      6.71 o 
   1   2  20        2.86        4.22      7.21 o 
   2   2  20       86.60       93.64     12.63 o 
   3   2  20       37.93       36.48     10.18 o 
   4   2  20       13.64       27.42     11.46 o 
   5   2  20      172.81      221.99     27.61 o 
 -10   3  20       24.38       18.72     11.78 o 
  -9   3  20       55.78       68.71     12.24 o 
  -8   3  20       33.67       41.70     10.21 o 
  -7   3  20        1.19       -5.99      5.99 o 
  -6   3  20       81.56      106.35     11.27 o 
  -5   3  20       46.13       47.85      8.49 o 
  -4   3  20       47.63       29.23      7.86 o 
  -3   3  20        4.09        8.01      6.31 o 
  -2   3  20       42.05       48.84      8.47 o 
  -1   3  20       92.00       79.04     11.28 o 
   0   3  20       50.23       30.31      9.04 o 
   1   3  20       83.63       95.31     11.24 o 
   2   3  20        2.97       -2.39      7.03 o 
   3   3  20        0.96        2.61      7.93 o 
   4   3  20       21.02       28.12     13.45 o 
  -9   4  20        8.59       12.49      8.61 o 
  -8   4  20        0.11        3.78      7.61 o 
  -7   4  20        2.21        0.62      7.27 o 
  -6   4  20       38.83       34.73      8.32 o 
  -5   4  20       15.61        9.41      6.85 o 
  -4   4  20        0.01        3.93      6.84 o 
  -3   4  20      175.00      179.67     15.53 o 
  -2   4  20       37.98       28.32      8.88 o 
  -1   4  20      213.06      187.43     14.26 o 
   0   4  20        2.68        9.44      6.63 o 
   1   4  20       36.33       10.45      7.93 o 
   2   4  20        5.94        2.23      7.51 o 
   3   4  20        9.59        3.96      8.18 o 
   4   4  20       24.65       31.85     10.03 o 
  -9   5  20       80.88       93.72     13.78 o 
  -8   5  20       81.33       72.33     13.93 o 
  -7   5  20        9.73        8.39      8.23 o 
  -6   5  20       75.02       64.01     14.09 o 
  -5   5  20       42.52       45.37     14.95 o 
  -4   5  20       77.09       83.32     10.79 o 
  -3   5  20       34.48       51.57      9.20 o 
  -2   5  20        0.32        7.13      6.05 o 
  -1   5  20       31.00       22.61      7.56 o 
   0   5  20        0.23       -3.12      7.15 o 
   1   5  20      177.09      155.15     15.93 o 
   2   5  20        5.88        7.62      8.39 o 
   3   5  20        0.01        7.65      9.34 o 
   4   5  20       84.30       91.19     20.51 o 
  -8   6  20        1.30       -3.91      7.95 o 
  -7   6  20        0.48       -7.28      7.28 o 
  -6   6  20        9.55       14.35      8.59 o 
  -5   6  20        1.48       -6.63      6.63 o 
  -4   6  20       13.45       11.75      7.06 o 
  -3   6  20       18.65       14.91      7.37 o 
  -2   6  20       36.44       27.03      8.43 o 
  -1   6  20      158.69      167.27     14.04 o 
   0   6  20        0.58       -0.30      8.02 o 
   1   6  20       38.58       28.06     10.59 o 
   2   6  20      618.39      693.33     58.64 o 
   3   6  20      157.87      177.23     19.55 o 
  -7   7  20      132.93      138.69     16.20 o 
  -6   7  20        0.34       -7.25      7.25 o 
  -5   7  20       73.47       67.23     12.22 o 
  -4   7  20        0.42        5.06      7.59 o 
  -3   7  20       22.52       19.11      9.54 o 
  -2   7  20       61.60       65.50     10.41 o 
  -1   7  20       14.68       19.25      9.04 o 
   0   7  20       22.94       45.02     17.36 o 
   1   7  20       29.21       31.70     10.92 o 
   2   7  20       14.12        7.26      9.72 o 
  -6   8  20        0.76        1.89      8.68 o 
  -5   8  20        3.46        3.47      8.11 o 
  -4   8  20        2.45        9.45      8.70 o 
  -3   8  20       19.63       16.71      9.17 o 
  -2   8  20       71.26       90.93     13.58 o 
  -1   8  20       17.78       28.67     10.11 o 
   0   8  20        0.86       -3.13      7.62 o 
   1   8  20        3.21        8.63     13.21 o 
  -4   9  20       17.01        0.54     17.80 o 
  -3   9  20       16.30       22.56     11.87 o 
  -2   9  20        0.32        8.75     13.54 o 
  -9   0  21        0.03       -5.54     12.01 o 
  -7   0  21      203.58      203.55     29.40 o 
  -5   0  21      256.52      333.97     32.29 o 
  -3   0  21       92.47       74.06     15.93 o 
  -1   0  21       55.26       35.04     10.78 o 
   1   0  21       23.92       29.67     12.97 o 
   3   0  21       92.45       28.05     21.58 o 
  -9   1  21        8.35       13.71     10.65 o 
  -8   1  21       35.71       40.67     10.29 o 
  -7   1  21      252.60      274.65     25.46 o 
  -6   1  21       80.29       78.42     10.38 o 
  -5   1  21      341.13      344.41     23.94 o 
  -4   1  21       11.82       12.36      6.55 o 
  -3   1  21        0.85        7.35      6.22 o 
  -2   1  21       45.53       42.35      8.32 o 
  -1   1  21      365.30      376.91     24.88 o 
   0   1  21        7.52        8.15      6.86 o 
   1   1  21        3.58        4.73      7.81 o 
   2   1  21       13.04       22.26      9.31 o 
   3   1  21       13.26        8.73     10.70 o 
   4   1  21        0.16        0.54     16.72 o 
  -9   2  21       10.18        5.30      9.32 o 
  -8   2  21       45.61       52.29     13.40 o 
  -7   2  21       28.01       24.69     10.51 o 
  -6   2  21        0.10       -1.21      5.88 o 
  -5   2  21        3.43        1.56      5.77 o 
  -4   2  21        4.53        6.96      6.53 o 
  -3   2  21        0.61       -0.80      5.82 o 
  -2   2  21        2.86        7.57      6.51 o 
  -1   2  21       10.31       10.56      6.88 o 
   0   2  21      150.97      167.99     17.93 o 
   1   2  21       42.13       39.38     10.12 o 
   2   2  21        1.67        1.72      7.86 o 
   3   2  21       14.00       24.85     10.00 o 
   4   2  21       99.38      114.38     31.29 o 
  -9   3  21        2.90        4.62      9.90 o 
  -8   3  21       73.08       95.03     24.16 o 
  -7   3  21       78.16      119.17     14.43 o 
  -6   3  21        0.11        0.47      6.13 o 
  -5   3  21      137.82      124.62     12.23 o 
  -4   3  21       56.97       97.20     11.19 o 
  -3   3  21        3.70       15.88      7.04 o 
  -2   3  21       84.03       95.91     16.15 o 
  -1   3  21        9.65        5.78      7.23 o 
   0   3  21       18.18       18.63     10.28 o 
   1   3  21       30.05       19.69      7.70 o 
   2   3  21       58.23       57.63     12.46 o 
   3   3  21       19.71       17.94      9.61 o 
  -9   4  21       84.77      123.22     18.18 o 
  -8   4  21        1.09       10.16      8.80 o 
  -7   4  21       13.28        6.36      8.34 o 
  -6   4  21        0.49        6.25      7.85 o 
  -5   4  21       12.27        6.01      7.75 o 
  -4   4  21      127.06      123.33     23.67 o 
  -3   4  21       52.39       34.33     10.98 o 
  -2   4  21       34.82       35.40     10.12 o 
  -1   4  21       25.72        9.59      7.75 o 
   0   4  21       17.42       21.52      8.20 o 
   1   4  21       90.87       89.66     13.43 o 
   2   4  21        2.28       -3.87      7.73 o 
   3   4  21       33.18       28.53     11.21 o 
  -8   5  21        5.50       14.37      8.77 o 
  -7   5  21       53.59       28.10     10.44 o 
  -6   5  21       35.44       33.86      9.59 o 
  -5   5  21      152.23      144.82     13.53 o 
  -4   5  21      219.32      235.73     28.27 o 
  -3   5  21       31.06        9.21      7.14 o 
  -2   5  21       34.39       19.47      8.58 o 
  -1   5  21       21.15       31.09      8.55 o 
   0   5  21       90.92       90.87     13.23 o 
   1   5  21       13.97       -4.10      7.85 o 
   2   5  21       54.49       67.22     15.18 o 
  -7   6  21       21.20       30.76     10.20 o 
  -6   6  21        1.58        6.88      9.93 o 
  -5   6  21       21.08       24.54      9.15 o 
  -4   6  21        2.45       -3.60      6.53 o 
  -3   6  21        7.90       13.16      7.73 o 
  -2   6  21        3.88        2.44      7.07 o 
  -1   6  21       30.37       33.49     10.16 o 
   0   6  21       87.69       91.90     14.00 o 
   1   6  21       16.71        3.07      9.07 o 
   2   6  21        7.15       49.63     24.28 o 
  -6   7  21        2.64        0.99      8.60 o 
  -5   7  21       39.31       42.65     11.09 o 
  -4   7  21       30.57       20.10      9.20 o 
  -3   7  21       43.51       44.40      9.89 o 
  -2   7  21        2.52        9.88      8.61 o 
  -1   7  21       12.61       10.57      9.14 o 
   0   7  21       12.51       18.06     10.31 o 
   1   7  21      103.24       77.15     26.44 o 
  -4   8  21       74.35       60.67     32.64 o 
  -3   8  21       88.37       76.10     15.98 o 
  -2   8  21        0.34       11.93     12.90 o 
  -8   0  22       70.69       97.11     29.67 o 
  -6   0  22      443.35      584.29     57.73 o 
  -4   0  22        3.16        2.90      9.07 o 
  -2   0  22      301.71      364.17     45.32 o 
   0   0  22       85.19       64.81     17.33 o 
   2   0  22       82.71      130.02     31.29 o 
  -8   1  22        0.24        0.41     10.07 o 
  -7   1  22      126.56      135.53     21.32 o 
  -6   1  22       29.52       26.06      7.96 o 
  -5   1  22      120.24      129.88     14.35 o 
  -4   1  22       83.30       70.57      9.99 o 
  -3   1  22        0.48       -3.29      6.32 o 
  -2   1  22       29.16       30.51      8.43 o 
  -1   1  22       38.47       28.48      8.54 o 
   0   1  22        8.41        4.27      7.27 o 
   1   1  22       21.92       30.10      9.70 o 
   2   1  22        5.08        6.67     13.44 o 
  -8   2  22       63.74       57.41     11.82 o 
  -7   2  22       28.68       34.97     10.50 o 
  -6   2  22       25.91       22.03      7.73 o 
  -5   2  22       14.03       16.63      7.75 o 
  -4   2  22        7.25       12.78      7.18 o 
  -3   2  22       22.33       27.17      8.04 o 
  -2   2  22        8.02        4.72      6.73 o 
  -1   2  22       47.87       56.60     11.01 o 
   0   2  22       35.11       20.65      9.01 o 
   1   2  22       20.95       21.66      9.45 o 
   2   2  22        2.67        2.95      8.70 o 
   3   2  22       17.84        0.54     16.19 o 
  -8   3  22       32.71       47.69     15.96 o 
  -7   3  22       36.61       25.56      9.45 o 
  -6   3  22        7.95        6.17      7.65 o 
  -5   3  22       64.13       73.73     12.08 o 
  -4   3  22        3.91        6.81      7.10 o 
  -3   3  22        1.76       -6.13      6.13 o 
  -2   3  22       62.41       65.92     12.07 o 
  -1   3  22        8.22        5.35      7.86 o 
   0   3  22       99.32      115.50     13.01 o 
   1   3  22       53.17       57.92     18.84 o 
   2   3  22        3.76        6.82      9.40 o 
  -8   4  22        4.01        5.40     16.72 o 
  -7   4  22        0.98       -0.41      8.04 o 
  -6   4  22       41.85       36.13     10.23 o 
  -5   4  22        1.39        2.27      7.72 o 
  -4   4  22        0.01        0.14      7.40 o 
  -3   4  22        2.21        3.72      7.56 o 
  -2   4  22       37.15       35.44      8.78 o 
  -1   4  22        1.66        1.88      7.63 o 
   0   4  22       42.96       45.85     11.31 o 
   1   4  22       11.92        2.66     11.37 o 
   2   4  22        0.22       -9.97     11.98 o 
  -7   5  22        0.00       11.03      9.22 o 
  -6   5  22        6.48        1.84      8.31 o 
  -5   5  22       19.96        3.90      8.33 o 
  -4   5  22       24.76       16.13      8.63 o 
  -3   5  22        3.33        4.86      6.60 o 
  -2   5  22        0.70        3.34      7.06 o 
  -1   5  22       39.83       37.70     13.86 o 
   0   5  22      103.33       85.70     14.21 o 
   1   5  22       31.93       27.07     10.78 o 
  -6   6  22       18.35       19.29     13.06 o 
  -5   6  22        5.63       -3.55      7.18 o 
  -4   6  22       29.58       19.76      9.56 o 
  -3   6  22       83.57       97.93     12.87 o 
  -2   6  22       35.61       27.99      9.24 o 
  -1   6  22        4.59        8.76      9.24 o 
   0   6  22        8.52       -3.78     14.57 o 
  -3   7  22        2.65       18.88     20.50 o 
  -7   0  23       59.71       63.12     24.82 o 
  -5   0  23        2.61        9.13     12.95 o 
  -3   0  23       38.90       33.95     18.88 o 
  -1   0  23        1.07        2.62     11.52 o 
   1   0  23       28.39       21.74     13.89 o 
  -7   1  23        1.72       18.12     21.58 o 
  -6   1  23        3.67       17.01      9.03 o 
  -5   1  23        5.30        3.11      8.36 o 
  -4   1  23      167.26      171.95     26.48 o 
  -3   1  23       11.67       10.65      9.29 o 
  -2   1  23       14.45       18.41      9.27 o 
  -1   1  23       52.74       59.15     12.20 o 
   0   1  23       19.38       15.66      8.93 o 
   1   1  23       11.23        2.65     10.69 o 
  -7   2  23      100.09       69.74     14.02 o 
  -6   2  23        4.03        5.26      8.57 o 
  -5   2  23        0.29        4.60      7.15 o 
  -4   2  23       62.69       84.71     13.54 o 
  -3   2  23       86.70       67.89     10.66 o 
  -2   2  23       21.77       27.84      8.79 o 
  -1   2  23        6.29        1.28      8.61 o 
   0   2  23       35.42       27.10     10.09 o 
   1   2  23        0.02        3.77     10.19 o 
  -7   3  23       36.50       34.26     15.26 o 
  -6   3  23       53.70       48.96     11.75 o 
  -5   3  23        8.79       17.34      8.45 o 
  -4   3  23       22.02       23.13      9.93 o 
  -3   3  23        9.01        3.08      8.22 o 
  -2   3  23       28.57       18.84      9.84 o 
  -1   3  23       33.75       37.05     10.77 o 
   0   3  23        9.21        3.86      8.88 o 
   1   3  23       23.92       35.07     19.42 o 
  -6   4  23       18.54       11.39      9.20 o 
  -5   4  23       55.32       79.71     13.07 o 
  -4   4  23       54.11       59.54     13.95 o 
  -3   4  23        4.75        5.56      8.27 o 
  -2   4  23       14.06        6.33      7.22 o 
  -1   4  23        7.51        9.34      7.73 o 
   0   4  23        0.00       -4.63     22.93 o 
  -5   5  23       25.23        5.93     17.26 o 
  -4   5  23       49.48       46.51     13.52 o 
  -3   5  23       25.31       17.62      8.51 o 
  -2   5  23       27.68       27.45     12.62 o 
  -1   5  23        3.90       23.20     18.88 o 
  -6   0  24       88.38       63.12     24.82 o 
  -4   0  24       53.39       50.01     22.12 o 
  -2   0  24      206.22      222.82     39.92 o 
  -6   1  24       26.31       16.72     18.34 o 
  -5   1  24        5.13       14.63      9.12 o 
  -4   1  24       25.98       16.85      9.78 o 
  -3   1  24       13.88       23.98     10.22 o 
  -2   1  24       75.90       88.73     13.80 o 
  -1   1  24       12.04       16.15     15.03 o 
  -5   2  24       56.65       58.48     12.44 o 
  -4   2  24       20.72       27.66     10.69 o 
  -3   2  24       32.96       20.83     10.35 o 
  -2   2  24       24.32       16.70      9.41 o 
  -1   2  24       14.44       15.11     17.80 o 
  -4   3  24       16.97       11.41     12.78 o 
  -3   3  24        3.05        0.91     11.92 o 
  -2   3  24        1.97       -5.93     15.65 o 
                                                 
